# Supplementary material for: Age estimation using canine pulp volumes in adults: a CBCT image analysis
Source: Int J Legal Med. 2019 Aug 30;133(6):1967–76. doi: 10.1007/s00414-019-02147-5 (PMC6811669; doi:10.1007/s00414-019-02147-5)
Supplement: Supplementary file 1 — (XLSX 964 kb) [file 414_2019_2147_MOESM1_ESM.xlsx]

## Sheet: Regression Predictions Pulps
		Scores if Female						Scores if male						If Female				If Male
LPV	UpperRatio	Ratios Mean Age	Ratios Lower 68.26% PI	Ratios Upper 68.26% PI	Pulps Mean Age	Pulps Lower 68.26% PI	Pulps Upper 68.26% PI	Ratios Mean Age	Ratios Lower 68.26% PI	Ratios Upper 68.26% PI	Pulps Mean Age	Pulps Lower 68.26% PI	Pulps Upper 68.26% PI	Ratios Lower SD	Ratios Upper SD	Pulps Lower SD	Pulps Upper SD	Ratios Lower SD	Ratios Upper SD	Pulps Lower SD	Pulps Upper SD
0.0001	0.0001	72.6426	62.1587	83.1265	60.2984	48.3576	72.2393	76.5199	65.9965	87.0433	69.0893	57.0849	81.0938	10.4839	10.4839	11.9408	11.9408	10.5234	10.5234	12.0044	12.0044
0.0002	0.0002	72.5735	62.0901	83.0569	60.2269	48.2865	72.1673	76.4508	65.9279	86.9736	69.0178	57.014	81.0216	10.4834	10.4834	11.9404	11.9404	10.5229	10.5229	12.0038	12.0038
0.0003	0.0003	72.5043	62.0214	82.9873	60.1554	48.2154	72.0954	76.3816	65.8593	86.9039	68.9463	56.943	80.9495	10.4829	10.4829	11.94	11.94	10.5223	10.5223	12.0032	12.0032
0.0004	0.0004	72.4352	61.9528	82.9176	60.0839	48.1443	72.0234	76.3125	65.7907	86.8342	68.8748	56.8721	80.8774	10.4824	10.4824	11.9396	11.9396	10.5217	10.5217	12.0027	12.0027
0.0005	0.0005	72.3661	61.8841	82.848	60.0123	48.0732	71.9515	76.2433	65.7222	86.7645	68.8032	56.8012	80.8053	10.4819	10.4819	11.9392	11.9392	10.5212	10.5212	12.0021	12.0021
0.0006	0.0006	72.2969	61.8155	82.7784	59.9408	48.0021	71.8796	76.1742	65.6536	86.6948	68.7317	56.7302	80.7332	10.4814	10.4814	11.9388	11.9388	10.5206	10.5206	12.0015	12.0015
0.0007	0.0007	72.2278	61.7468	82.7087	59.8693	47.9309	71.8076	76.105	65.585	86.6251	68.6602	56.6593	80.6611	10.4809	10.4809	11.9384	11.9384	10.52	10.52	12.0009	12.0009
0.0008	0.0008	72.1586	61.6782	82.6391	59.7978	47.8598	71.7357	76.0359	65.5164	86.5554	68.5887	56.5883	80.589	10.4805	10.4805	11.9379	11.9379	10.5195	10.5195	12.0003	12.0003
0.0009	0.0009	72.0895	61.6095	82.5695	59.7262	47.7887	71.6638	75.9668	65.4479	86.4857	68.5171	56.5174	80.5169	10.48	10.48	11.9375	11.9375	10.5189	10.5189	11.9997	11.9997
0.001	0.001	72.0203	61.5409	82.4998	59.6547	47.7176	71.5918	75.8976	65.3793	86.4159	68.4456	56.4464	80.4448	10.4795	10.4795	11.9371	11.9371	10.5183	10.5183	11.9992	11.9992
0.0011	0.0011	71.9512	61.4722	82.4302	59.5832	47.6464	71.5199	75.8285	65.3107	86.3462	68.3741	56.3755	80.3727	10.479	10.479	11.9367	11.9367	10.5178	10.5178	11.9986	11.9986
0.0012	0.0012	71.8821	61.4036	82.3606	59.5117	47.5753	71.448	75.7593	65.2421	86.2765	68.3026	56.3046	80.3006	10.4785	10.4785	11.9363	11.9363	10.5172	10.5172	11.998	11.998
0.0013	0.0013	71.8129	61.3349	82.2909	59.4401	47.5042	71.3761	75.6902	65.1735	86.2068	68.231	56.2336	80.2285	10.478	10.478	11.9359	11.9359	10.5166	10.5166	11.9974	11.9974
0.0014	0.0014	71.7438	61.2662	82.2213	59.3686	47.4331	71.3041	75.621	65.105	86.1371	68.1595	56.1626	80.1564	10.4775	10.4775	11.9355	11.9355	10.5161	10.5161	11.9969	11.9969
0.0015	0.0015	71.6746	61.1976	82.1517	59.2971	47.3619	71.2322	75.5519	65.0364	86.0674	68.088	56.0917	80.0843	10.4771	10.4771	11.9351	11.9351	10.5155	10.5155	11.9963	11.9963
0.0016	0.0016	71.6055	61.1289	82.0821	59.2256	47.2908	71.1603	75.4828	64.9678	85.9977	68.0164	56.0207	80.0122	10.4766	10.4766	11.9347	11.9347	10.515	10.515	11.9957	11.9957
0.0017	0.0017	71.5363	61.0603	82.0124	59.154	47.2197	71.0884	75.4136	64.8992	85.928	67.9449	55.9498	79.9401	10.4761	10.4761	11.9344	11.9344	10.5144	10.5144	11.9951	11.9951
0.0018	0.0018	71.4672	60.9916	81.9428	59.0825	47.1485	71.0165	75.3445	64.8306	85.8583	67.8734	55.8788	79.868	10.4756	10.4756	11.934	11.934	10.5139	10.5139	11.9946	11.9946
0.0019	0.0019	71.3981	60.9229	81.8732	59.011	47.0774	70.9445	75.2753	64.762	85.7886	67.8019	55.8079	79.7959	10.4751	10.4751	11.9336	11.9336	10.5133	10.5133	11.994	11.994
0.002	0.002	71.3289	60.8543	81.8036	58.9394	47.0063	70.8726	75.2062	64.6934	85.7189	67.7303	55.7369	79.7238	10.4747	10.4747	11.9332	11.9332	10.5127	10.5127	11.9934	11.9934
0.0021	0.0021	71.2598	60.7856	81.734	58.8679	46.9351	70.8007	75.137	64.6249	85.6492	67.6588	55.6659	79.6517	10.4742	10.4742	11.9328	11.9328	10.5122	10.5122	11.9929	11.9929
0.0022	0.0022	71.1906	60.7169	81.6643	58.7964	46.864	70.7288	75.0679	64.5563	85.5796	67.5873	55.595	79.5796	10.4737	10.4737	11.9324	11.9324	10.5116	10.5116	11.9923	11.9923
0.0023	0.0023	71.1215	60.6483	81.5947	58.7249	46.7928	70.6569	74.9988	64.4877	85.5099	67.5158	55.524	79.5075	10.4732	10.4732	11.932	11.932	10.5111	10.5111	11.9918	11.9918
0.0024	0.0024	71.0523	60.5796	81.5251	58.6533	46.7217	70.585	74.9296	64.4191	85.4402	67.4442	55.453	79.4354	10.4728	10.4728	11.9316	11.9316	10.5105	10.5105	11.9912	11.9912
0.0025	0.0025	70.9832	60.5109	81.4555	58.5818	46.6506	70.5131	74.8605	64.3505	85.3705	67.3727	55.3821	79.3634	10.4723	10.4723	11.9313	11.9313	10.51	10.51	11.9906	11.9906
0.0026	0.0026	70.9141	60.4423	81.3859	58.5103	46.5794	70.4412	74.7913	64.2819	85.3008	67.3012	55.3111	79.2913	10.4718	10.4718	11.9309	11.9309	10.5094	10.5094	11.9901	11.9901
0.0027	0.0027	70.8449	60.3736	81.3163	58.4388	46.5083	70.3693	74.7222	64.2133	85.2311	67.2297	55.2401	79.2192	10.4713	10.4713	11.9305	11.9305	10.5089	10.5089	11.9895	11.9895
0.0028	0.0028	70.7758	60.3049	81.2466	58.3672	46.4371	70.2974	74.653	64.1447	85.1614	67.1581	55.1692	79.1471	10.4709	10.4709	11.9301	11.9301	10.5084	10.5084	11.989	11.989
0.0029	0.0029	70.7066	60.2362	81.177	58.2957	46.366	70.2255	74.5839	64.0761	85.0917	67.0866	55.0982	79.075	10.4704	10.4704	11.9297	11.9297	10.5078	10.5078	11.9884	11.9884
0.003	0.003	70.6375	60.1676	81.1074	58.2242	46.2948	70.1536	74.5148	64.0075	85.022	67.0151	55.0272	79.003	10.4699	10.4699	11.9294	11.9294	10.5073	10.5073	11.9879	11.9879
0.0031	0.0031	70.5683	60.0989	81.0378	58.1527	46.2237	70.0817	74.4456	63.9389	84.9523	66.9436	54.9562	78.9309	10.4695	10.4695	11.929	11.929	10.5067	10.5067	11.9873	11.9873
0.0032	0.0032	70.4992	60.0302	80.9682	58.0811	46.1525	70.0098	74.3765	63.8703	84.8827	66.872	54.8853	78.8588	10.469	10.469	11.9286	11.9286	10.5062	10.5062	11.9868	11.9868
0.0033	0.0033	70.4301	59.9615	80.8986	58.0096	46.0814	69.9379	74.3073	63.8017	84.813	66.8005	54.8143	78.7867	10.4685	10.4685	11.9283	11.9283	10.5056	10.5056	11.9862	11.9862
0.0034	0.0034	70.3609	59.8928	80.829	57.9381	46.0102	69.866	74.2382	63.7331	84.7433	66.729	54.7433	78.7147	10.4681	10.4681	11.9279	11.9279	10.5051	10.5051	11.9857	11.9857
0.0035	0.0035	70.2918	59.8242	80.7594	57.8666	45.939	69.7941	74.1691	63.6645	84.6736	66.6575	54.6723	78.6426	10.4676	10.4676	11.9275	11.9275	10.5046	10.5046	11.9851	11.9851
0.0036	0.0036	70.2226	59.7555	80.6898	57.795	45.8679	69.7222	74.0999	63.5959	84.6039	66.5859	54.6013	78.5705	10.4671	10.4671	11.9271	11.9271	10.504	10.504	11.9846	11.9846
0.0037	0.0037	70.1535	59.6868	80.6202	57.7235	45.7967	69.6503	74.0308	63.5273	84.5343	66.5144	54.5304	78.4985	10.4667	10.4667	11.9268	11.9268	10.5035	10.5035	11.9841	11.9841
0.0038	0.0038	70.0843	59.6181	80.5506	57.652	45.7256	69.5784	73.9616	63.4587	84.4646	66.4429	54.4594	78.4264	10.4662	10.4662	11.9264	11.9264	10.503	10.503	11.9835	11.9835
0.0039	0.0039	70.0152	59.5494	80.481	57.5805	45.6544	69.5065	73.8925	63.3901	84.3949	66.3714	54.3884	78.3543	10.4658	10.4658	11.9261	11.9261	10.5024	10.5024	11.983	11.983
0.004	0.004	69.9461	59.4808	80.4114	57.5089	45.5832	69.4346	73.8233	63.3214	84.3252	66.2998	54.3174	78.2823	10.4653	10.4653	11.9257	11.9257	10.5019	10.5019	11.9824	11.9824
0.0041	0.0041	69.8769	59.4121	80.3418	57.4374	45.5121	69.3627	73.7542	63.2528	84.2556	66.2283	54.2464	78.2102	10.4649	10.4649	11.9253	11.9253	10.5014	10.5014	11.9819	11.9819
0.0042	0.0042	69.8078	59.3434	80.2722	57.3659	45.4409	69.2909	73.6851	63.1842	84.1859	66.1568	54.1754	78.1381	10.4644	10.4644	11.925	11.925	10.5008	10.5008	11.9814	11.9814
0.0043	0.0043	69.7386	59.2747	80.2026	57.2943	45.3697	69.219	73.6159	63.1156	84.1162	66.0852	54.1044	78.0661	10.4639	10.4639	11.9246	11.9246	10.5003	10.5003	11.9808	11.9808
0.0044	0.0044	69.6695	59.206	80.133	57.2228	45.2986	69.1471	73.5468	63.047	84.0465	66.0137	54.0334	77.994	10.4635	10.4635	11.9243	11.9243	10.4998	10.4998	11.9803	11.9803
0.0045	0.0045	69.6003	59.1373	80.0634	57.1513	45.2274	69.0752	73.4776	62.9784	83.9769	65.9422	53.9624	77.922	10.463	10.463	11.9239	11.9239	10.4992	10.4992	11.9798	11.9798
0.0046	0.0046	69.5312	59.0686	79.9938	57.0798	45.1562	69.0033	73.4085	62.9098	83.9072	65.8707	53.8914	77.8499	10.4626	10.4626	11.9236	11.9236	10.4987	10.4987	11.9792	11.9792
0.0047	0.0047	69.4621	58.9999	79.9242	57.0082	45.085	68.9315	73.3393	62.8412	83.8375	65.7991	53.8204	77.7779	10.4621	10.4621	11.9232	11.9232	10.4982	10.4982	11.9787	11.9787
0.0048	0.0048	69.3929	58.9312	79.8546	56.9367	45.0139	68.8596	73.2702	62.7725	83.7679	65.7276	53.7494	77.7058	10.4617	10.4617	11.9229	11.9229	10.4977	10.4977	11.9782	11.9782
0.0049	0.0049	69.3238	58.8625	79.785	56.8652	44.9427	68.7877	73.2011	62.7039	83.6982	65.6561	53.6784	77.6338	10.4612	10.4612	11.9225	11.9225	10.4971	10.4971	11.9777	11.9777
0.005	0.005	69.2546	58.7938	79.7154	56.7937	44.8715	68.7158	73.1319	62.6353	83.6285	65.5846	53.6074	77.5617	10.4608	10.4608	11.9222	11.9222	10.4966	10.4966	11.9771	11.9771
0.0051	0.0051	69.1855	58.7251	79.6458	56.7221	44.8003	68.644	73.0628	62.5667	83.5589	65.513	53.5364	77.4897	10.4603	10.4603	11.9218	11.9218	10.4961	10.4961	11.9766	11.9766
0.0052	0.0052	69.1164	58.6565	79.5763	56.6506	44.7291	68.5721	72.9936	62.4981	83.4892	65.4415	53.4654	77.4176	10.4599	10.4599	11.9215	11.9215	10.4956	10.4956	11.9761	11.9761
0.0053	0.0053	69.0472	58.5878	79.5067	56.5791	44.658	68.5002	72.9245	62.4294	83.4195	65.37	53.3944	77.3456	10.4595	10.4595	11.9211	11.9211	10.495	10.495	11.9756	11.9756
0.0054	0.0054	68.9781	58.5191	79.4371	56.5076	44.5868	68.4284	72.8553	62.3608	83.3499	65.2985	53.3234	77.2735	10.459	10.459	11.9208	11.9208	10.4945	10.4945	11.9751	11.9751
0.0055	0.0055	68.9089	58.4504	79.3675	56.436	44.5156	68.3565	72.7862	62.2922	83.2802	65.2269	53.2524	77.2015	10.4586	10.4586	11.9204	11.9204	10.494	10.494	11.9745	11.9745
0.0056	0.0056	68.8398	58.3817	79.2979	56.3645	44.4444	68.2846	72.7171	62.2236	83.2105	65.1554	53.1814	77.1294	10.4581	10.4581	11.9201	11.9201	10.4935	10.4935	11.974	11.974
0.0057	0.0057	68.7706	58.313	79.2283	56.293	44.3732	68.2128	72.6479	62.1549	83.1409	65.0839	53.1104	77.0574	10.4577	10.4577	11.9198	11.9198	10.493	10.493	11.9735	11.9735
0.0058	0.0058	68.7015	58.2442	79.1587	56.2215	44.302	68.1409	72.5788	62.0863	83.0712	65.0124	53.0394	76.9854	10.4572	10.4572	11.9194	11.9194	10.4925	10.4925	11.973	11.973
0.0059	0.0059	68.6324	58.1755	79.0892	56.1499	44.2308	68.069	72.5096	62.0177	83.0016	64.9408	52.9683	76.9133	10.4568	10.4568	11.9191	11.9191	10.4919	10.4919	11.9725	11.9725
0.006	0.006	68.5632	58.1068	79.0196	56.0784	44.1596	67.9972	72.4405	61.949	82.9319	64.8693	52.8973	76.8413	10.4564	10.4564	11.9188	11.9188	10.4914	10.4914	11.972	11.972
0.0061	0.0061	68.4941	58.0381	78.95	56.0069	44.0884	67.9253	72.3713	61.8804	82.8623	64.7978	52.8263	76.7693	10.4559	10.4559	11.9184	11.9184	10.4909	10.4909	11.9715	11.9715
0.0062	0.0062	68.4249	57.9694	78.8804	55.9354	44.0172	67.8535	72.3022	61.8118	82.7926	64.7263	52.7553	76.6972	10.4555	10.4555	11.9181	11.9181	10.4904	10.4904	11.971	11.971
0.0063	0.0063	68.3558	57.9007	78.8109	55.8638	43.946	67.7816	72.2331	61.7432	82.723	64.6547	52.6843	76.6252	10.4551	10.4551	11.9178	11.9178	10.4899	10.4899	11.9705	11.9705
0.0064	0.0064	68.2866	57.832	78.7413	55.7923	43.8748	67.7098	72.1639	61.6745	82.6533	64.5832	52.6132	76.5532	10.4546	10.4546	11.9175	11.9175	10.4894	10.4894	11.97	11.97
0.0065	0.0065	68.2175	57.7633	78.6717	55.7208	43.8036	67.6379	72.0948	61.6059	82.5837	64.5117	52.5422	76.4811	10.4542	10.4542	11.9171	11.9171	10.4889	10.4889	11.9695	11.9695
0.0066	0.0066	68.1484	57.6946	78.6021	55.6493	43.7324	67.5661	72.0256	61.5373	82.514	64.4402	52.4712	76.4091	10.4538	10.4538	11.9168	11.9168	10.4884	10.4884	11.969	11.969
0.0067	0.0067	68.0792	57.6259	78.5326	55.5777	43.6612	67.4942	71.9565	61.4686	82.4444	64.3686	52.4002	76.3371	10.4533	10.4533	11.9165	11.9165	10.4879	10.4879	11.9685	11.9685
0.0068	0.0068	68.0101	57.5572	78.463	55.5062	43.59	67.4224	71.8873	61.4	82.3747	64.2971	52.3291	76.2651	10.4529	10.4529	11.9162	11.9162	10.4874	10.4874	11.968	11.968
0.0069	0.0069	67.9409	57.4884	78.3934	55.4347	43.5188	67.3505	71.8182	61.3313	82.3051	64.2256	52.2581	76.193	10.4525	10.4525	11.9158	11.9158	10.4869	10.4869	11.9675	11.9675
0.007	0.007	67.8718	57.4197	78.3238	55.3631	43.4476	67.2787	71.7491	61.2627	82.2354	64.154	52.1871	76.121	10.4521	10.4521	11.9155	11.9155	10.4864	10.4864	11.967	11.967
0.0071	0.0071	67.8026	57.351	78.2543	55.2916	43.3764	67.2068	71.6799	61.1941	82.1658	64.0825	52.116	76.049	10.4516	10.4516	11.9152	11.9152	10.4859	10.4859	11.9665	11.9665
0.0072	0.0072	67.7335	57.2823	78.1847	55.2201	43.3052	67.135	71.6108	61.1254	82.0961	64.011	52.045	75.977	10.4512	10.4512	11.9149	11.9149	10.4854	10.4854	11.966	11.966
0.0073	0.0073	67.6644	57.2136	78.1151	55.1486	43.234	67.0631	71.5416	61.0568	82.0265	63.9395	51.974	75.905	10.4508	10.4508	11.9146	11.9146	10.4849	10.4849	11.9655	11.9655
0.0074	0.0074	67.5952	57.1449	78.0456	55.077	43.1628	66.9913	71.4725	60.9881	81.9568	63.8679	51.9029	75.8329	10.4504	10.4504	11.9143	11.9143	10.4844	10.4844	11.965	11.965
0.0075	0.0075	67.5261	57.0761	77.976	55.0055	43.0916	66.9195	71.4033	60.9195	81.8872	63.7964	51.8319	75.7609	10.4499	10.4499	11.9139	11.9139	10.4839	10.4839	11.9645	11.9645
0.0076	0.0076	67.4569	57.0074	77.9064	54.934	43.0204	66.8476	71.3342	60.8508	81.8176	63.7249	51.7609	75.6889	10.4495	10.4495	11.9136	11.9136	10.4834	10.4834	11.964	11.964
0.0077	0.0077	67.3878	56.9387	77.8369	54.8625	42.9491	66.7758	71.2651	60.7822	81.7479	63.6534	51.6898	75.6169	10.4491	10.4491	11.9133	11.9133	10.4829	10.4829	11.9635	11.9635
0.0078	0.0078	67.3186	56.87	77.7673	54.7909	42.8779	66.704	71.1959	60.7135	81.6783	63.5818	51.6188	75.5449	10.4487	10.4487	11.913	11.913	10.4824	10.4824	11.9631	11.9631
0.0079	0.0079	67.2495	56.8012	77.6978	54.7194	42.8067	66.6321	71.1268	60.6449	81.6087	63.5103	51.5477	75.4729	10.4483	10.4483	11.9127	11.9127	10.4819	10.4819	11.9626	11.9626
0.008	0.008	67.1804	56.7325	77.6282	54.6479	42.7355	66.5603	71.0576	60.5762	81.539	63.4388	51.4767	75.4009	10.4478	10.4478	11.9124	11.9124	10.4814	10.4814	11.9621	11.9621
0.0081	0.0081	67.1112	56.6638	77.5586	54.5764	42.6643	66.4885	70.9885	60.5076	81.4694	63.3673	51.4056	75.3289	10.4474	10.4474	11.9121	11.9121	10.4809	10.4809	11.9616	11.9616
0.0082	0.0082	67.0421	56.5951	77.4891	54.5048	42.593	66.4166	70.9193	60.4389	81.3998	63.2957	51.3346	75.2569	10.447	10.447	11.9118	11.9118	10.4804	10.4804	11.9611	11.9611
0.0083	0.0083	66.9729	56.5263	77.4195	54.4333	42.5218	66.3448	70.8502	60.3703	81.3301	63.2242	51.2636	75.1849	10.4466	10.4466	11.9115	11.9115	10.4799	10.4799	11.9607	11.9607
0.0084	0.0084	66.9038	56.4576	77.35	54.3618	42.4506	66.273	70.7811	60.3016	81.2605	63.1527	51.1925	75.1129	10.4462	10.4462	11.9112	11.9112	10.4794	10.4794	11.9602	11.9602
0.0085	0.0085	66.8346	56.3889	77.2804	54.2903	42.3793	66.2012	70.7119	60.233	81.1909	63.0812	51.1215	75.0409	10.4458	10.4458	11.9109	11.9109	10.4789	10.4789	11.9597	11.9597
0.0086	0.0086	66.7655	56.3201	77.2109	54.2187	42.3081	66.1293	70.6428	60.1643	81.1212	63.0096	51.0504	74.9689	10.4454	10.4454	11.9106	11.9106	10.4784	10.4784	11.9592	11.9592
0.0087	0.0087	66.6964	56.2514	77.1413	54.1472	42.2369	66.0575	70.5736	60.0957	81.0516	62.9381	50.9793	74.8969	10.445	10.445	11.9103	11.9103	10.478	10.478	11.9588	11.9588
0.0088	0.0088	66.6272	56.1827	77.0718	54.0757	42.1657	65.9857	70.5045	60.027	80.982	62.8666	50.9083	74.8249	10.4446	10.4446	11.91	11.91	10.4775	10.4775	11.9583	11.9583
0.0089	0.0089	66.5581	56.1139	77.0022	54.0042	42.0944	65.9139	70.4353	59.9584	80.9123	62.7951	50.8372	74.7529	10.4441	10.4441	11.9097	11.9097	10.477	10.477	11.9578	11.9578
0.009	0.009	66.4889	56.0452	76.9327	53.9326	42.0232	65.8421	70.3662	59.8897	80.8427	62.7235	50.7662	74.6809	10.4437	10.4437	11.9094	11.9094	10.4765	10.4765	11.9574	11.9574
0.0091	0.0091	66.4198	55.9765	76.8631	53.8611	41.9519	65.7703	70.2971	59.821	80.7731	62.652	50.6951	74.6089	10.4433	10.4433	11.9092	11.9092	10.476	10.476	11.9569	11.9569
0.0092	0.0092	66.3506	55.9077	76.7936	53.7896	41.8807	65.6984	70.2279	59.7524	80.7035	62.5805	50.6241	74.5369	10.4429	10.4429	11.9089	11.9089	10.4756	10.4756	11.9564	11.9564
0.0093	0.0093	66.2815	55.839	76.724	53.7181	41.8095	65.6266	70.1588	59.6837	80.6338	62.5089	50.553	74.4649	10.4425	10.4425	11.9086	11.9086	10.4751	10.4751	11.956	11.956
0.0094	0.0094	66.2124	55.7702	76.6545	53.6465	41.7382	65.5548	70.0896	59.615	80.5642	62.4374	50.4819	74.3929	10.4421	10.4421	11.9083	11.9083	10.4746	10.4746	11.9555	11.9555
0.0095	0.0095	66.1432	55.7015	76.5849	53.575	41.667	65.483	70.0205	59.5464	80.4946	62.3659	50.4109	74.3209	10.4417	10.4417	11.908	11.908	10.4741	10.4741	11.955	11.955
0.0096	0.0096	66.0741	55.6328	76.5154	53.5035	41.5957	65.4112	69.9514	59.4777	80.425	62.2944	50.3398	74.249	10.4413	10.4413	11.9077	11.9077	10.4736	10.4736	11.9546	11.9546
0.0097	0.0097	66.0049	55.564	76.4459	53.4319	41.5245	65.3394	69.8822	59.409	80.3554	62.2228	50.2687	74.177	10.4409	10.4409	11.9075	11.9075	10.4732	10.4732	11.9541	11.9541
0.0098	0.0098	65.9358	55.4953	76.3763	53.3604	41.4532	65.2676	69.8131	59.3404	80.2858	62.1513	50.1977	74.105	10.4405	10.4405	11.9072	11.9072	10.4727	10.4727	11.9537	11.9537
0.0099	0.0099	65.8666	55.4265	76.3068	53.2889	41.382	65.1958	69.7439	59.2717	80.2161	62.0798	50.1266	74.033	10.4401	10.4401	11.9069	11.9069	10.4722	10.4722	11.9532	11.9532
0.01	0.01	65.7975	55.3578	76.2372	53.2174	41.3107	65.124	69.6748	59.203	80.1465	62.0083	50.0555	73.961	10.4397	10.4397	11.9066	11.9066	10.4717	10.4717	11.9528	11.9528
0.0101	0.0101	65.7284	55.289	76.1677	53.1458	41.2395	65.0522	69.6056	59.1344	80.0769	61.9367	49.9844	73.889	10.4393	10.4393	11.9063	11.9063	10.4713	10.4713	11.9523	11.9523
0.0102	0.0102	65.6592	55.2203	76.0982	53.0743	41.1682	64.9804	69.5365	59.0657	80.0073	61.8652	49.9134	73.8171	10.4389	10.4389	11.9061	11.9061	10.4708	10.4708	11.9519	11.9519
0.0103	0.0103	65.5901	55.1515	76.0286	53.0028	41.097	64.9086	69.4674	58.997	79.9377	61.7937	49.8423	73.7451	10.4385	10.4385	11.9058	11.9058	10.4703	10.4703	11.9514	11.9514
0.0104	0.0104	65.5209	55.0828	75.9591	52.9313	41.0257	64.8368	69.3982	58.9283	79.8681	61.7222	49.7712	73.6731	10.4382	10.4382	11.9055	11.9055	10.4699	10.4699	11.951	11.951
0.0105	0.0105	65.4518	55.014	75.8896	52.8597	40.9545	64.765	69.3291	58.8597	79.7985	61.6506	49.7001	73.6012	10.4378	10.4378	11.9053	11.9053	10.4694	10.4694	11.9505	11.9505
0.0106	0.0106	65.3826	54.9453	75.82	52.7882	40.8832	64.6932	69.2599	58.791	79.7289	61.5791	49.629	73.5292	10.4374	10.4374	11.905	11.905	10.4689	10.4689	11.9501	11.9501
0.0107	0.0107	65.3135	54.8765	75.7505	52.7167	40.812	64.6214	69.1908	58.7223	79.6592	61.5076	49.558	73.4572	10.437	10.437	11.9047	11.9047	10.4685	10.4685	11.9496	11.9496
0.0108	0.0108	65.2444	54.8078	75.681	52.6452	40.7407	64.5496	69.1216	58.6536	79.5896	61.4361	49.4869	73.3852	10.4366	10.4366	11.9045	11.9045	10.468	10.468	11.9492	11.9492
0.0109	0.0109	65.1752	54.739	75.6114	52.5736	40.6694	64.4778	69.0525	58.585	79.52	61.3645	49.4158	73.3133	10.4362	10.4362	11.9042	11.9042	10.4675	10.4675	11.9487	11.9487
0.011	0.011	65.1061	54.6703	75.5419	52.5021	40.5982	64.406	68.9834	58.5163	79.4504	61.293	49.3447	73.2413	10.4358	10.4358	11.9039	11.9039	10.4671	10.4671	11.9483	11.9483
0.0111	0.0111	65.0369	54.6015	75.4724	52.4306	40.5269	64.3343	68.9142	58.4476	79.3808	61.2215	49.2736	73.1693	10.4354	10.4354	11.9037	11.9037	10.4666	10.4666	11.9479	11.9479
0.0112	0.0112	64.9678	54.5327	75.4029	52.3591	40.4556	64.2625	68.8451	58.3789	79.3112	61.15	49.2025	73.0974	10.4351	10.4351	11.9034	11.9034	10.4662	10.4662	11.9474	11.9474
0.0113	0.0113	64.8987	54.464	75.3333	52.2875	40.3844	64.1907	68.7759	58.3102	79.2416	61.0784	49.1314	73.0254	10.4347	10.4347	11.9032	11.9032	10.4657	10.4657	11.947	11.947
0.0114	0.0114	64.8295	54.3952	75.2638	52.216	40.3131	64.1189	68.7068	58.2415	79.172	61.0069	49.0603	72.9535	10.4343	10.4343	11.9029	11.9029	10.4652	10.4652	11.9466	11.9466
0.0115	0.0115	64.7604	54.3265	75.1943	52.1445	40.2418	64.0471	68.6376	58.1729	79.1024	60.9354	48.9893	72.8815	10.4339	10.4339	11.9026	11.9026	10.4648	10.4648	11.9461	11.9461
0.0116	0.0116	64.6912	54.2577	75.1248	52.073	40.1706	63.9753	68.5685	58.1042	79.0328	60.8639	48.9182	72.8095	10.4335	10.4335	11.9024	11.9024	10.4643	10.4643	11.9457	11.9457
0.0117	0.0117	64.6221	54.1889	75.0552	52.0014	40.0993	63.9036	68.4994	58.0355	78.9632	60.7923	48.8471	72.7376	10.4332	10.4332	11.9021	11.9021	10.4639	10.4639	11.9453	11.9453
0.0118	0.0118	64.5529	54.1202	74.9857	51.9299	40.028	63.8318	68.4302	57.9668	78.8936	60.7208	48.776	72.6656	10.4328	10.4328	11.9019	11.9019	10.4634	10.4634	11.9448	11.9448
0.0119	0.0119	64.4838	54.0514	74.9162	51.8584	39.9567	63.76	68.3611	57.8981	78.824	60.6493	48.7049	72.5937	10.4324	10.4324	11.9016	11.9016	10.463	10.463	11.9444	11.9444
0.012	0.012	64.4147	53.9826	74.8467	51.7868	39.8855	63.6882	68.2919	57.8294	78.7544	60.5777	48.6338	72.5217	10.432	10.432	11.9014	11.9014	10.4625	10.4625	11.944	11.944
0.0121	0.0121	64.3455	53.9139	74.7772	51.7153	39.8142	63.6165	68.2228	57.7607	78.6848	60.5062	48.5627	72.4498	10.4316	10.4316	11.9012	11.9012	10.4621	10.4621	11.9436	11.9436
0.0122	0.0122	64.2764	53.8451	74.7076	51.6438	39.7429	63.5447	68.1536	57.692	78.6152	60.4347	48.4916	72.3778	10.4313	10.4313	11.9009	11.9009	10.4616	10.4616	11.9431	11.9431
0.0123	0.0123	64.2072	53.7763	74.6381	51.5723	39.6716	63.4729	68.0845	57.6233	78.5457	60.3632	48.4205	72.3059	10.4309	10.4309	11.9007	11.9007	10.4612	10.4612	11.9427	11.9427
0.0124	0.0124	64.1381	53.7075	74.5686	51.5007	39.6003	63.4012	68.0154	57.5546	78.4761	60.2916	48.3493	72.2339	10.4305	10.4305	11.9004	11.9004	10.4607	10.4607	11.9423	11.9423
0.0125	0.0125	64.0689	53.6388	74.4991	51.4292	39.529	63.3294	67.9462	57.486	78.4065	60.2201	48.2782	72.162	10.4302	10.4302	11.9002	11.9002	10.4603	10.4603	11.9419	11.9419
0.0126	0.0126	63.9998	53.57	74.4296	51.3577	39.4578	63.2576	67.8771	57.4173	78.3369	60.1486	48.2071	72.0901	10.4298	10.4298	11.8999	11.8999	10.4598	10.4598	11.9415	11.9415
0.0127	0.0127	63.9307	53.5012	74.3601	51.2862	39.3865	63.1859	67.8079	57.3486	78.2673	60.0771	48.136	72.0181	10.4294	10.4294	11.8997	11.8997	10.4594	10.4594	11.941	11.941
0.0128	0.0128	63.8615	53.4325	74.2906	51.2146	39.3152	63.1141	67.7388	57.2799	78.1977	60.0055	48.0649	71.9462	10.4291	10.4291	11.8995	11.8995	10.4589	10.4589	11.9406	11.9406
0.0129	0.0129	63.7924	53.3637	74.2211	51.1431	39.2439	63.0423	67.6696	57.2112	78.1281	59.934	47.9938	71.8742	10.4287	10.4287	11.8992	11.8992	10.4585	10.4585	11.9402	11.9402
0.013	0.013	63.7232	53.2949	74.1516	51.0716	39.1726	62.9706	67.6005	57.1425	78.0585	59.8625	47.9227	71.8023	10.4283	10.4283	11.899	11.899	10.458	10.458	11.9398	11.9398
0.0131	0.0131	63.6541	53.2261	74.082	51.0001	39.1013	62.8988	67.5314	57.0738	77.989	59.791	47.8516	71.7304	10.428	10.428	11.8988	11.8988	10.4576	10.4576	11.9394	11.9394
0.0132	0.0132	63.5849	53.1573	74.0125	50.9285	39.03	62.8271	67.4622	57.0051	77.9194	59.7194	47.7804	71.6584	10.4276	10.4276	11.8985	11.8985	10.4572	10.4572	11.939	11.939
0.0133	0.0133	63.5158	53.0886	73.943	50.857	38.9587	62.7553	67.3931	56.9364	77.8498	59.6479	47.7093	71.5865	10.4272	10.4272	11.8983	11.8983	10.4567	10.4567	11.9386	11.9386
0.0134	0.0134	63.4467	53.0198	73.8735	50.7855	38.8874	62.6836	67.3239	56.8676	77.7802	59.5764	47.6382	71.5146	10.4269	10.4269	11.8981	11.8981	10.4563	10.4563	11.9382	11.9382
0.0135	0.0135	63.3775	52.951	73.804	50.714	38.8161	62.6118	67.2548	56.7989	77.7106	59.5049	47.5671	71.4426	10.4265	10.4265	11.8979	11.8979	10.4558	10.4558	11.9378	11.9378
0.0136	0.0136	63.3084	52.8822	73.7345	50.6424	38.7448	62.5401	67.1856	56.7302	77.6411	59.4333	47.496	71.3707	10.4262	10.4262	11.8976	11.8976	10.4554	10.4554	11.9374	11.9374
0.0137	0.0137	63.2392	52.8134	73.665	50.5709	38.6735	62.4683	67.1165	56.6615	77.5715	59.3618	47.4248	71.2988	10.4258	10.4258	11.8974	11.8974	10.455	10.455	11.937	11.937
0.0138	0.0138	63.1701	52.7446	73.5955	50.4994	38.6022	62.3966	67.0474	56.5928	77.5019	59.2903	47.3537	71.2269	10.4254	10.4254	11.8972	11.8972	10.4545	10.4545	11.9366	11.9366
0.0139	0.0139	63.1009	52.6759	73.526	50.4279	38.5309	62.3248	66.9782	56.5241	77.4323	59.2188	47.2826	71.1549	10.4251	10.4251	11.897	11.897	10.4541	10.4541	11.9362	11.9362
0.014	0.014	63.0318	52.6071	73.4565	50.3563	38.4596	62.2531	66.9091	56.4554	77.3628	59.1472	47.2115	71.083	10.4247	10.4247	11.8967	11.8967	10.4537	10.4537	11.9358	11.9358
0.0141	0.0141	62.9627	52.5383	73.387	50.2848	38.3883	62.1813	66.8399	56.3867	77.2932	59.0757	47.1403	71.0111	10.4244	10.4244	11.8965	11.8965	10.4532	10.4532	11.9354	11.9354
0.0142	0.0142	62.8935	52.4695	73.3175	50.2133	38.317	62.1096	66.7708	56.318	77.2236	59.0042	47.0692	70.9392	10.424	10.424	11.8963	11.8963	10.4528	10.4528	11.935	11.935
0.0143	0.0143	62.8244	52.4007	73.248	50.1418	38.2457	62.0378	66.7016	56.2493	77.154	58.9327	46.9981	70.8672	10.4237	10.4237	11.8961	11.8961	10.4524	10.4524	11.9346	11.9346
0.0144	0.0144	62.7552	52.3319	73.1786	50.0702	38.1743	61.9661	66.6325	56.1805	77.0845	58.8611	46.9269	70.7953	10.4233	10.4233	11.8959	11.8959	10.452	10.452	11.9342	11.9342
0.0145	0.0145	62.6861	52.2631	73.1091	49.9987	38.103	61.8944	66.5634	56.1118	77.0149	58.7896	46.8558	70.7234	10.423	10.423	11.8957	11.8957	10.4515	10.4515	11.9338	11.9338
0.0146	0.0146	62.6169	52.1943	73.0396	49.9272	38.0317	61.8226	66.4942	56.0431	76.9453	58.7181	46.7847	70.6515	10.4226	10.4226	11.8955	11.8955	10.4511	10.4511	11.9334	11.9334
0.0147	0.0147	62.5478	52.1255	72.9701	49.8556	37.9604	61.7509	66.4251	55.9744	76.8758	58.6465	46.7135	70.5796	10.4223	10.4223	11.8952	11.8952	10.4507	10.4507	11.933	11.933
0.0148	0.0148	62.4787	52.0567	72.9006	49.7841	37.8891	61.6792	66.3559	55.9057	76.8062	58.575	46.6424	70.5077	10.4219	10.4219	11.895	11.895	10.4503	10.4503	11.9326	11.9326
0.0149	0.0149	62.4095	51.9879	72.8311	49.7126	37.8178	61.6074	66.2868	55.837	76.7366	58.5035	46.5712	70.4358	10.4216	10.4216	11.8948	11.8948	10.4498	10.4498	11.9323	11.9323
0.015	0.015	62.3404	51.9191	72.7616	49.6411	37.7464	61.5357	66.2176	55.7682	76.6671	58.432	46.5001	70.3639	10.4212	10.4212	11.8946	11.8946	10.4494	10.4494	11.9319	11.9319
0.0151	0.0151	62.2712	51.8503	72.6921	49.5695	37.6751	61.464	66.1485	55.6995	76.5975	58.3604	46.4289	70.2919	10.4209	10.4209	11.8944	11.8944	10.449	10.449	11.9315	11.9315
0.0152	0.0152	62.2021	51.7815	72.6226	49.498	37.6038	61.3922	66.0794	55.6308	76.5279	58.2889	46.3578	70.22	10.4206	10.4206	11.8942	11.8942	10.4486	10.4486	11.9311	11.9311
0.0153	0.0153	62.1329	51.7127	72.5532	49.4265	37.5325	61.3205	66.0102	55.5621	76.4584	58.2174	46.2867	70.1481	10.4202	10.4202	11.894	11.894	10.4482	10.4482	11.9307	11.9307
0.0154	0.0154	62.0638	51.6439	72.4837	49.355	37.4611	61.2488	65.9411	55.4933	76.3888	58.1459	46.2155	70.0762	10.4199	10.4199	11.8938	11.8938	10.4477	10.4477	11.9304	11.9304
0.0155	0.0155	61.9947	51.5751	72.4142	49.2834	37.3898	61.1771	65.8719	55.4246	76.3193	58.0743	46.1444	70.0043	10.4195	10.4195	11.8936	11.8936	10.4473	10.4473	11.93	11.93
0.0156	0.0156	61.9255	51.5063	72.3447	49.2119	37.3185	61.1053	65.8028	55.3559	76.2497	58.0028	46.0732	69.9324	10.4192	10.4192	11.8934	11.8934	10.4469	10.4469	11.9296	11.9296
0.0157	0.0157	61.8564	51.4375	72.2752	49.1404	37.2472	61.0336	65.7336	55.2872	76.1801	57.9313	46.002	69.8605	10.4189	10.4189	11.8932	11.8932	10.4465	10.4465	11.9292	11.9292
0.0158	0.0158	61.7872	51.3687	72.2058	49.0689	37.1758	60.9619	65.6645	55.2184	76.1106	57.8598	45.9309	69.7886	10.4185	10.4185	11.893	11.893	10.4461	10.4461	11.9289	11.9289
0.0159	0.0159	61.7181	51.2999	72.1363	48.9973	37.1045	60.8902	65.5954	55.1497	76.041	57.7882	45.8597	69.7167	10.4182	10.4182	11.8928	11.8928	10.4457	10.4457	11.9285	11.9285
0.016	0.016	61.6489	51.2311	72.0668	48.9258	37.0332	60.8185	65.5262	55.081	75.9715	57.7167	45.7886	69.6448	10.4178	10.4178	11.8927	11.8927	10.4453	10.4453	11.9281	11.9281
0.0161	0.0161	61.5798	51.1623	71.9973	48.8543	36.9618	60.7467	65.4571	55.0122	75.9019	57.6452	45.7174	69.5729	10.4175	10.4175	11.8925	11.8925	10.4449	10.4449	11.9278	11.9278
0.0162	0.0162	61.5107	51.0935	71.9278	48.7828	36.8905	60.675	65.3879	54.9435	75.8324	57.5737	45.6463	69.5011	10.4172	10.4172	11.8923	11.8923	10.4444	10.4444	11.9274	11.9274
0.0163	0.0163	61.4415	51.0247	71.8584	48.7112	36.8191	60.6033	65.3188	54.8748	75.7628	57.5021	45.5751	69.4292	10.4169	10.4169	11.8921	11.8921	10.444	10.444	11.927	11.927
0.0164	0.0164	61.3724	50.9559	71.7889	48.6397	36.7478	60.5316	65.2497	54.806	75.6933	57.4306	45.5039	69.3573	10.4165	10.4165	11.8919	11.8919	10.4436	10.4436	11.9267	11.9267
0.0165	0.0165	61.3032	50.887	71.7194	48.5682	36.6765	60.4599	65.1805	54.7373	75.6237	57.3591	45.4328	69.2854	10.4162	10.4162	11.8917	11.8917	10.4432	10.4432	11.9263	11.9263
0.0166	0.0166	61.2341	50.8182	71.65	48.4967	36.6051	60.3882	65.1114	54.6686	75.5542	57.2876	45.3616	69.2135	10.4159	10.4159	11.8915	11.8915	10.4428	10.4428	11.9259	11.9259
0.0167	0.0167	61.1649	50.7494	71.5805	48.4251	36.5338	60.3165	65.0422	54.5998	75.4846	57.216	45.2904	69.1416	10.4155	10.4155	11.8914	11.8914	10.4424	10.4424	11.9256	11.9256
0.0168	0.0168	61.0958	50.6806	71.511	48.3536	36.4624	60.2448	64.9731	54.5311	75.4151	57.1445	45.2193	69.0697	10.4152	10.4152	11.8912	11.8912	10.442	10.442	11.9252	11.9252
0.0169	0.0169	61.0267	50.6118	71.4416	48.2821	36.3911	60.1731	64.9039	54.4623	75.3455	57.073	45.1481	68.9978	10.4149	10.4149	11.891	11.891	10.4416	10.4416	11.9249	11.9249
0.017	0.017	60.9575	50.543	71.3721	48.2106	36.3197	60.1014	64.8348	54.3936	75.276	57.0014	45.0769	68.926	10.4146	10.4146	11.8908	11.8908	10.4412	10.4412	11.9245	11.9245
0.0171	0.0171	60.8884	50.4741	71.3026	48.139	36.2484	60.0297	64.7657	54.3248	75.2065	56.9299	45.0058	68.8541	10.4142	10.4142	11.8906	11.8906	10.4408	10.4408	11.9242	11.9242
0.0172	0.0172	60.8192	50.4053	71.2332	48.0675	36.177	59.958	64.6965	54.2561	75.1369	56.8584	44.9346	68.7822	10.4139	10.4139	11.8905	11.8905	10.4404	10.4404	11.9238	11.9238
0.0173	0.0173	60.7501	50.3365	71.1637	47.996	36.1057	59.8863	64.6274	54.1874	75.0674	56.7869	44.8634	68.7103	10.4136	10.4136	11.8903	11.8903	10.44	10.44	11.9235	11.9235
0.0174	0.0174	60.681	50.2677	71.0942	47.9244	36.0343	59.8146	64.5582	54.1186	74.9978	56.7153	44.7922	68.6385	10.4133	10.4133	11.8901	11.8901	10.4396	10.4396	11.9231	11.9231
0.0175	0.0175	60.6118	50.1988	71.0248	47.8529	35.963	59.7429	64.4891	54.0499	74.9283	56.6438	44.7211	68.5666	10.413	10.413	11.89	11.89	10.4392	10.4392	11.9228	11.9228
0.0176	0.0176	60.5427	50.13	70.9553	47.7814	35.8916	59.6712	64.4199	53.9811	74.8588	56.5723	44.6499	68.4947	10.4126	10.4126	11.8898	11.8898	10.4388	10.4388	11.9224	11.9224
0.0177	0.0177	60.4735	50.0612	70.8858	47.7099	35.8202	59.5995	64.3508	53.9124	74.7892	56.5008	44.5787	68.4228	10.4123	10.4123	11.8896	11.8896	10.4384	10.4384	11.9221	11.9221
0.0178	0.0178	60.4044	49.9924	70.8164	47.6383	35.7489	59.5278	64.2817	53.8436	74.7197	56.4292	44.5075	68.351	10.412	10.412	11.8895	11.8895	10.438	10.438	11.9217	11.9217
0.0179	0.0179	60.3352	49.9235	70.7469	47.5668	35.6775	59.4561	64.2125	53.7749	74.6502	56.3577	44.4363	68.2791	10.4117	10.4117	11.8893	11.8893	10.4376	10.4376	11.9214	11.9214
0.018	0.018	60.2661	49.8547	70.6775	47.4953	35.6062	59.3844	64.1434	53.7061	74.5806	56.2862	44.3651	68.2072	10.4114	10.4114	11.8891	11.8891	10.4373	10.4373	11.921	11.921
0.0181	0.0181	60.197	49.7859	70.608	47.4238	35.5348	59.3127	64.0742	53.6374	74.5111	56.2147	44.294	68.1354	10.4111	10.4111	11.889	11.889	10.4369	10.4369	11.9207	11.9207
0.0182	0.0182	60.1278	49.717	70.5386	47.3522	35.4634	59.2411	64.0051	53.5686	74.4416	56.1431	44.2228	68.0635	10.4108	10.4108	11.8888	11.8888	10.4365	10.4365	11.9204	11.9204
0.0183	0.0183	60.0587	49.6482	70.4691	47.2807	35.3921	59.1694	63.9359	53.4999	74.372	56.0716	44.1516	67.9916	10.4104	10.4104	11.8887	11.8887	10.4361	10.4361	11.92	11.92
0.0184	0.0184	59.9895	49.5794	70.3997	47.2092	35.3207	59.0977	63.8668	53.4311	74.3025	56.0001	44.0804	67.9198	10.4101	10.4101	11.8885	11.8885	10.4357	10.4357	11.9197	11.9197
0.0185	0.0185	59.9204	49.5106	70.3302	47.1377	35.2493	59.026	63.7977	53.3623	74.233	55.9286	44.0092	67.8479	10.4098	10.4098	11.8883	11.8883	10.4353	10.4353	11.9194	11.9194
0.0186	0.0186	59.8512	49.4417	70.2608	47.0661	35.1779	58.9543	63.7285	53.2936	74.1634	55.857	43.938	67.7761	10.4095	10.4095	11.8882	11.8882	10.4349	10.4349	11.919	11.919
0.0187	0.0187	59.7821	49.3729	70.1913	46.9946	35.1066	58.8826	63.6594	53.2248	74.0939	55.7855	43.8668	67.7042	10.4092	10.4092	11.888	11.888	10.4345	10.4345	11.9187	11.9187
0.0188	0.0188	59.713	49.304	70.1219	46.9231	35.0352	58.811	63.5902	53.1561	74.0244	55.714	43.7956	67.6324	10.4089	10.4089	11.8879	11.8879	10.4342	10.4342	11.9184	11.9184
0.0189	0.0189	59.6438	49.2352	70.0524	46.8516	34.9638	58.7393	63.5211	53.0873	73.9549	55.6425	43.7244	67.5605	10.4086	10.4086	11.8877	11.8877	10.4338	10.4338	11.918	11.918
0.019	0.019	59.5747	49.1664	69.983	46.78	34.8924	58.6676	63.4519	53.0185	73.8853	55.5709	43.6532	67.4886	10.4083	10.4083	11.8876	11.8876	10.4334	10.4334	11.9177	11.9177
0.0191	0.0191	59.5055	49.0975	69.9135	46.7085	34.8211	58.5959	63.3828	52.9498	73.8158	55.4994	43.582	67.4168	10.408	10.408	11.8874	11.8874	10.433	10.433	11.9174	11.9174
0.0192	0.0192	59.4364	49.0287	69.8441	46.637	34.7497	58.5243	63.3137	52.881	73.7463	55.4279	43.5108	67.3449	10.4077	10.4077	11.8873	11.8873	10.4326	10.4326	11.9171	11.9171
0.0193	0.0193	59.3672	48.9598	69.7746	46.5655	34.6783	58.4526	63.2445	52.8122	73.6768	55.3564	43.4396	67.2731	10.4074	10.4074	11.8872	11.8872	10.4323	10.4323	11.9167	11.9167
0.0194	0.0194	59.2981	48.891	69.7052	46.4939	34.6069	58.3809	63.1754	52.7435	73.6073	55.2848	43.3684	67.2012	10.4071	10.4071	11.887	11.887	10.4319	10.4319	11.9164	11.9164
0.0195	0.0195	59.229	48.8221	69.6358	46.4224	34.5355	58.3093	63.1062	52.6747	73.5377	55.2133	43.2972	67.1294	10.4068	10.4068	11.8869	11.8869	10.4315	10.4315	11.9161	11.9161
0.0196	0.0196	59.1598	48.7533	69.5663	46.3509	34.4641	58.2376	63.0371	52.6059	73.4682	55.1418	43.226	67.0576	10.4065	10.4065	11.8867	11.8867	10.4311	10.4311	11.9158	11.9158
0.0197	0.0197	59.0907	48.6845	69.4969	46.2793	34.3928	58.1659	62.9679	52.5372	73.3987	55.0702	43.1548	66.9857	10.4062	10.4062	11.8866	11.8866	10.4308	10.4308	11.9155	11.9155
0.0198	0.0198	59.0215	48.6156	69.4274	46.2078	34.3214	58.0943	62.8988	52.4684	73.3292	54.9987	43.0836	66.9139	10.4059	10.4059	11.8865	11.8865	10.4304	10.4304	11.9152	11.9152
0.0199	0.0199	58.9524	48.5468	69.358	46.1363	34.25	58.0226	62.8297	52.3996	73.2597	54.9272	43.0124	66.842	10.4056	10.4056	11.8863	11.8863	10.43	10.43	11.9148	11.9148
0.02	0.02	58.8832	48.4779	69.2886	46.0648	34.1786	57.951	62.7605	52.3309	73.1902	54.8557	42.9411	66.7702	10.4053	10.4053	11.8862	11.8862	10.4297	10.4297	11.9145	11.9145
0.0201	0.0201	58.8141	48.4091	69.2191	45.9932	34.1072	57.8793	62.6914	52.2621	73.1207	54.7841	42.8699	66.6984	10.405	10.405	11.8861	11.8861	10.4293	10.4293	11.9142	11.9142
0.0202	0.0202	58.745	48.3402	69.1497	45.9217	34.0358	57.8076	62.6222	52.1933	73.0512	54.7126	42.7987	66.6265	10.4047	10.4047	11.8859	11.8859	10.4289	10.4289	11.9139	11.9139
0.0203	0.0203	58.6758	48.2714	69.0803	45.8502	33.9644	57.736	62.5531	52.1245	72.9816	54.6411	42.7275	66.5547	10.4045	10.4045	11.8858	11.8858	10.4286	10.4286	11.9136	11.9136
0.0204	0.0204	58.6067	48.2025	69.0108	45.7787	33.893	57.6643	62.4839	52.0558	72.9121	54.5696	42.6563	66.4829	10.4042	10.4042	11.8857	11.8857	10.4282	10.4282	11.9133	11.9133
0.0205	0.0205	58.5375	48.1336	68.9414	45.7071	33.8216	57.5927	62.4148	51.987	72.8426	54.498	42.5851	66.411	10.4039	10.4039	11.8855	11.8855	10.4278	10.4278	11.913	11.913
0.0206	0.0206	58.4684	48.0648	68.872	45.6356	33.7502	57.521	62.3457	51.9182	72.7731	54.4265	42.5138	66.3392	10.4036	10.4036	11.8854	11.8854	10.4275	10.4275	11.9127	11.9127
0.0207	0.0207	58.3992	47.9959	68.8026	45.5641	33.6788	57.4494	62.2765	51.8494	72.7036	54.355	42.4426	66.2674	10.4033	10.4033	11.8853	11.8853	10.4271	10.4271	11.9124	11.9124
0.0208	0.0208	58.3301	47.9271	68.7331	45.4926	33.6074	57.3777	62.2074	51.7806	72.6341	54.2835	42.3714	66.1955	10.403	10.403	11.8852	11.8852	10.4267	10.4267	11.9121	11.9121
0.0209	0.0209	58.261	47.8582	68.6637	45.421	33.536	57.3061	62.1382	51.7119	72.5646	54.2119	42.3002	66.1237	10.4027	10.4027	11.885	11.885	10.4264	10.4264	11.9118	11.9118
0.021	0.021	58.1918	47.7894	68.5943	45.3495	33.4646	57.2344	62.0691	51.6431	72.4951	54.1404	42.2289	66.0519	10.4025	10.4025	11.8849	11.8849	10.426	10.426	11.9115	11.9115
0.0211	0.0211	58.1227	47.7205	68.5249	45.278	33.3932	57.1628	61.9999	51.5743	72.4256	54.0689	42.1577	65.9801	10.4022	10.4022	11.8848	11.8848	10.4257	10.4257	11.9112	11.9112
0.0212	0.0212	58.0535	47.6516	68.4554	45.2065	33.3218	57.0912	61.9308	51.5055	72.3561	53.9974	42.0865	65.9082	10.4019	10.4019	11.8847	11.8847	10.4253	10.4253	11.9109	11.9109
0.0213	0.0213	57.9844	47.5828	68.386	45.1349	33.2504	57.0195	61.8617	51.4367	72.2866	53.9258	42.0152	65.8364	10.4016	10.4016	11.8846	11.8846	10.4249	10.4249	11.9106	11.9106
0.0214	0.0214	57.9152	47.5139	68.3166	45.0634	33.1789	56.9479	61.7925	51.3679	72.2171	53.8543	41.944	65.7646	10.4013	10.4013	11.8845	11.8845	10.4246	10.4246	11.9103	11.9103
0.0215	0.0215	57.8461	47.445	68.2472	44.9919	33.1075	56.8762	61.7234	51.2991	72.1476	53.7828	41.8728	65.6928	10.4011	10.4011	11.8843	11.8843	10.4242	10.4242	11.91	11.91
0.0216	0.0216	57.777	47.3762	68.1777	44.9204	33.0361	56.8046	61.6542	51.2304	72.0781	53.7113	41.8015	65.621	10.4008	10.4008	11.8842	11.8842	10.4239	10.4239	11.9097	11.9097
0.0217	0.0217	57.7078	47.3073	68.1083	44.8488	32.9647	56.733	61.5851	51.1616	72.0086	53.6397	41.7303	65.5492	10.4005	10.4005	11.8841	11.8841	10.4235	10.4235	11.9094	11.9094
0.0218	0.0218	57.6387	47.2384	68.0389	44.7773	32.8933	56.6613	61.5159	51.0928	71.9391	53.5682	41.6591	65.4773	10.4002	10.4002	11.884	11.884	10.4232	10.4232	11.9091	11.9091
0.0219	0.0219	57.5695	47.1696	67.9695	44.7058	32.8219	56.5897	61.4468	51.024	71.8696	53.4967	41.5878	65.4055	10.4	10.4	11.8839	11.8839	10.4228	10.4228	11.9089	11.9089
0.022	0.022	57.5004	47.1007	67.9001	44.6343	32.7504	56.5181	61.3777	50.9552	71.8001	53.4252	41.5166	65.3337	10.3997	10.3997	11.8838	11.8838	10.4225	10.4225	11.9086	11.9086
0.0221	0.0221	57.4312	47.0318	67.8307	44.5627	32.679	56.4464	61.3085	50.8864	71.7306	53.3536	41.4453	65.2619	10.3994	10.3994	11.8837	11.8837	10.4221	10.4221	11.9083	11.9083
0.0222	0.0222	57.3621	46.963	67.7613	44.4912	32.6076	56.3748	61.2394	50.8176	71.6612	53.2821	41.3741	65.1901	10.3992	10.3992	11.8836	11.8836	10.4218	10.4218	11.908	11.908
0.0223	0.0223	57.293	46.8941	67.6918	44.4197	32.5362	56.3032	61.1702	50.7488	71.5917	53.2106	41.3028	65.1183	10.3989	10.3989	11.8835	11.8835	10.4214	10.4214	11.9077	11.9077
0.0224	0.0224	57.2238	46.8252	67.6224	44.3481	32.4647	56.2315	61.1011	50.68	71.5222	53.139	41.2316	65.0465	10.3986	10.3986	11.8834	11.8834	10.4211	10.4211	11.9075	11.9075
0.0225	0.0225	57.1547	46.7563	67.553	44.2766	32.3933	56.1599	61.032	50.6112	71.4527	53.0675	41.1603	64.9747	10.3984	10.3984	11.8833	11.8833	10.4207	10.4207	11.9072	11.9072
0.0226	0.0226	57.0855	46.6874	67.4836	44.2051	32.3219	56.0883	60.9628	50.5424	71.3832	52.996	41.0891	64.9029	10.3981	10.3981	11.8832	11.8832	10.4204	10.4204	11.9069	11.9069
0.0227	0.0227	57.0164	46.6186	67.4142	44.1336	32.2505	56.0167	60.8937	50.4736	71.3137	52.9245	41.0178	64.8311	10.3978	10.3978	11.8831	11.8831	10.4201	10.4201	11.9066	11.9066
0.0228	0.0228	56.9472	46.5497	67.3448	44.062	32.179	55.9451	60.8245	50.4048	71.2442	52.8529	40.9466	64.7593	10.3976	10.3976	11.883	11.883	10.4197	10.4197	11.9064	11.9064
0.0229	0.0229	56.8781	46.4808	67.2754	43.9905	32.1076	55.8734	60.7554	50.336	71.1748	52.7814	40.8753	64.6875	10.3973	10.3973	11.8829	11.8829	10.4194	10.4194	11.9061	11.9061
0.023	0.023	56.809	46.4119	67.206	43.919	32.0362	55.8018	60.6862	50.2672	71.1053	52.7099	40.8041	64.6157	10.397	10.397	11.8828	11.8828	10.419	10.419	11.9058	11.9058
0.0231	0.0231	56.7398	46.343	67.1366	43.8475	31.9647	55.7302	60.6171	50.1984	71.0358	52.6384	40.7328	64.5439	10.3968	10.3968	11.8827	11.8827	10.4187	10.4187	11.9055	11.9055
0.0232	0.0232	56.6707	46.2742	67.0672	43.7759	31.8933	55.6586	60.548	50.1296	70.9663	52.5668	40.6616	64.4721	10.3965	10.3965	11.8827	11.8827	10.4184	10.4184	11.9053	11.9053
0.0233	0.0233	56.6015	46.2053	66.9978	43.7044	31.8218	55.587	60.4788	50.0608	70.8968	52.4953	40.5903	64.4003	10.3963	10.3963	11.8826	11.8826	10.418	10.418	11.905	11.905
0.0234	0.0234	56.5324	46.1364	66.9284	43.6329	31.7504	55.5154	60.4097	49.992	70.8274	52.4238	40.519	64.3285	10.396	10.396	11.8825	11.8825	10.4177	10.4177	11.9047	11.9047
0.0235	0.0235	56.4632	46.0675	66.859	43.5614	31.679	55.4438	60.3405	49.9232	70.7579	52.3523	40.4478	64.2567	10.3957	10.3957	11.8824	11.8824	10.4174	10.4174	11.9045	11.9045
0.0236	0.0236	56.3941	45.9986	66.7896	43.4898	31.6075	55.3722	60.2714	49.8544	70.6884	52.2807	40.3765	64.185	10.3955	10.3955	11.8823	11.8823	10.417	10.417	11.9042	11.9042
0.0237	0.0237	56.325	45.9297	66.7202	43.4183	31.5361	55.3005	60.2022	49.7855	70.6189	52.2092	40.3052	64.1132	10.3952	10.3952	11.8822	11.8822	10.4167	10.4167	11.904	11.904
0.0238	0.0238	56.2558	45.8608	66.6508	43.3468	31.4646	55.2289	60.1331	49.7167	70.5495	52.1377	40.234	64.0414	10.395	10.395	11.8822	11.8822	10.4164	10.4164	11.9037	11.9037
0.0239	0.0239	56.1867	45.792	66.5814	43.2753	31.3932	55.1573	60.064	49.6479	70.48	52.0662	40.1627	63.9696	10.3947	10.3947	11.8821	11.8821	10.416	10.416	11.9034	11.9034
0.024	0.024	56.1175	45.7231	66.512	43.2037	31.3217	55.0857	59.9948	49.5791	70.4105	51.9946	40.0914	63.8978	10.3945	10.3945	11.882	11.882	10.4157	10.4157	11.9032	11.9032
0.0241	0.0241	56.0484	45.6542	66.4426	43.1322	31.2503	55.0141	59.9257	49.5103	70.341	51.9231	40.0202	63.826	10.3942	10.3942	11.8819	11.8819	10.4154	10.4154	11.9029	11.9029
0.0242	0.0242	55.9793	45.5853	66.3732	43.0607	31.1788	54.9425	59.8565	49.4415	70.2716	51.8516	39.9489	63.7543	10.394	10.394	11.8819	11.8819	10.415	10.415	11.9027	11.9027
0.0243	0.0243	55.9101	45.5164	66.3038	42.9892	31.1074	54.8709	59.7874	49.3727	70.2021	51.7801	39.8776	63.6825	10.3937	10.3937	11.8818	11.8818	10.4147	10.4147	11.9024	11.9024
0.0244	0.0244	55.841	45.4475	66.2344	42.9176	31.0359	54.7993	59.7182	49.3038	70.1326	51.7085	39.8063	63.6107	10.3935	10.3935	11.8817	11.8817	10.4144	10.4144	11.9022	11.9022
0.0245	0.0245	55.7718	45.3786	66.1651	42.8461	30.9645	54.7277	59.6491	49.235	70.0632	51.637	39.7351	63.5389	10.3932	10.3932	11.8816	11.8816	10.4141	10.4141	11.9019	11.9019
0.0246	0.0246	55.7027	45.3097	66.0957	42.7746	30.893	54.6561	59.58	49.1662	69.9937	51.5655	39.6638	63.4672	10.393	10.393	11.8816	11.8816	10.4138	10.4138	11.9017	11.9017
0.0247	0.0247	55.6335	45.2408	66.0263	42.7031	30.8215	54.5846	59.5108	49.0974	69.9242	51.494	39.5925	63.3954	10.3927	10.3927	11.8815	11.8815	10.4134	10.4134	11.9014	11.9014
0.0248	0.0248	55.5644	45.1719	65.9569	42.6315	30.7501	54.513	59.4417	49.0286	69.8548	51.4224	39.5212	63.3236	10.3925	10.3925	11.8814	11.8814	10.4131	10.4131	11.9012	11.9012
0.0249	0.0249	55.4953	45.103	65.8875	42.56	30.6786	54.4414	59.3725	48.9597	69.7853	51.3509	39.4499	63.2518	10.3923	10.3923	11.8814	11.8814	10.4128	10.4128	11.901	11.901
0.025	0.025	55.4261	45.0341	65.8181	42.4885	30.6072	54.3698	59.3034	48.8909	69.7159	51.2794	39.3787	63.1801	10.392	10.392	11.8813	11.8813	10.4125	10.4125	11.9007	11.9007
0.0251	0.0251	55.357	44.9652	65.7487	42.4169	30.5357	54.2982	59.2342	48.8221	69.6464	51.2078	39.3074	63.1083	10.3918	10.3918	11.8812	11.8812	10.4122	10.4122	11.9005	11.9005
0.0252	0.0252	55.2878	44.8963	65.6794	42.3454	30.4642	54.2266	59.1651	48.7533	69.5769	51.1363	39.2361	63.0366	10.3915	10.3915	11.8812	11.8812	10.4118	10.4118	11.9002	11.9002
0.0253	0.0253	55.2187	44.8274	65.61	42.2739	30.3928	54.155	59.096	48.6844	69.5075	51.0648	39.1648	62.9648	10.3913	10.3913	11.8811	11.8811	10.4115	10.4115	11.9	11.9
0.0254	0.0254	55.1495	44.7585	65.5406	42.2024	30.3213	54.0834	59.0268	48.6156	69.438	50.9933	39.0935	62.893	10.3911	10.3911	11.8811	11.8811	10.4112	10.4112	11.8998	11.8998
0.0255	0.0255	55.0804	44.6896	65.4712	42.1308	30.2498	54.0119	58.9577	48.5468	69.3686	50.9217	39.0222	62.8213	10.3908	10.3908	11.881	11.881	10.4109	10.4109	11.8995	11.8995
0.0256	0.0256	55.0113	44.6207	65.4019	42.0593	30.1784	53.9403	58.8885	48.4779	69.2991	50.8502	38.9509	62.7495	10.3906	10.3906	11.881	11.881	10.4106	10.4106	11.8993	11.8993
0.0257	0.0257	54.9421	44.5517	65.3325	41.9878	30.1069	53.8687	58.8194	48.4091	69.2297	50.7787	38.8796	62.6777	10.3904	10.3904	11.8809	11.8809	10.4103	10.4103	11.8991	11.8991
0.0258	0.0258	54.873	44.4828	65.2631	41.9163	30.0354	53.7971	58.7502	48.3403	69.1602	50.7072	38.8083	62.606	10.3901	10.3901	11.8809	11.8809	10.41	10.41	11.8988	11.8988
0.0259	0.0259	54.8038	44.4139	65.1937	41.8447	29.9639	53.7256	58.6811	48.2714	69.0908	50.6356	38.737	62.5342	10.3899	10.3899	11.8808	11.8808	10.4097	10.4097	11.8986	11.8986
0.026	0.026	54.7347	44.345	65.1244	41.7732	29.8925	53.654	58.612	48.2026	69.0213	50.5641	38.6657	62.4625	10.3897	10.3897	11.8808	11.8808	10.4093	10.4093	11.8984	11.8984
0.0261	0.0261	54.6655	44.2761	65.055	41.7017	29.821	53.5824	58.5428	48.1338	68.9519	50.4926	38.5944	62.3907	10.3894	10.3894	11.8807	11.8807	10.409	10.409	11.8981	11.8981
0.0262	0.0262	54.5964	44.2072	64.9856	41.6302	29.7495	53.5108	58.4737	48.0649	68.8824	50.4211	38.5231	62.319	10.3892	10.3892	11.8807	11.8807	10.4087	10.4087	11.8979	11.8979
0.0263	0.0263	54.5273	44.1383	64.9162	41.5586	29.678	53.4393	58.4045	47.9961	68.813	50.3495	38.4518	62.2472	10.389	10.389	11.8806	11.8806	10.4084	10.4084	11.8977	11.8977
0.0264	0.0264	54.4581	44.0694	64.8469	41.4871	29.6065	53.3677	58.3354	47.9273	68.7435	50.278	38.3805	62.1755	10.3888	10.3888	11.8806	11.8806	10.4081	10.4081	11.8975	11.8975
0.0265	0.0265	54.389	44.0004	64.7775	41.4156	29.535	53.2961	58.2662	47.8584	68.6741	50.2065	38.3092	62.1037	10.3885	10.3885	11.8805	11.8805	10.4078	10.4078	11.8973	11.8973
0.0266	0.0266	54.3198	43.9315	64.7081	41.3441	29.4636	53.2246	58.1971	47.7896	68.6046	50.135	38.2379	62.032	10.3883	10.3883	11.8805	11.8805	10.4075	10.4075	11.897	11.897
0.0267	0.0267	54.2507	43.8626	64.6388	41.2725	29.3921	53.153	58.128	47.7207	68.5352	50.0634	38.1666	61.9603	10.3881	10.3881	11.8805	11.8805	10.4072	10.4072	11.8968	11.8968
0.0268	0.0268	54.1815	43.7937	64.5694	41.201	29.3206	53.0814	58.0588	47.6519	68.4657	49.9919	38.0953	61.8885	10.3879	10.3879	11.8804	11.8804	10.4069	10.4069	11.8966	11.8966
0.0269	0.0269	54.1124	43.7248	64.5	41.1295	29.2491	53.0099	57.9897	47.5831	68.3963	49.9204	38.024	61.8168	10.3876	10.3876	11.8804	11.8804	10.4066	10.4066	11.8964	11.8964
0.027	0.027	54.0433	43.6558	64.4307	41.058	29.1776	52.9383	57.9205	47.5142	68.3269	49.8489	37.9527	61.745	10.3874	10.3874	11.8804	11.8804	10.4063	10.4063	11.8962	11.8962
0.0271	0.0271	53.9741	43.5869	64.3613	40.9864	29.1061	52.8668	57.8514	47.4454	68.2574	49.7773	37.8814	61.6733	10.3872	10.3872	11.8803	11.8803	10.406	10.406	11.896	11.896
0.0272	0.0272	53.905	43.518	64.292	40.9149	29.0346	52.7952	57.7822	47.3765	68.188	49.7058	37.81	61.6016	10.387	10.387	11.8803	11.8803	10.4057	10.4057	11.8958	11.8958
0.0273	0.0273	53.8358	43.4491	64.2226	40.8434	28.9631	52.7236	57.7131	47.3077	68.1185	49.6343	37.7387	61.5298	10.3868	10.3868	11.8803	11.8803	10.4054	10.4054	11.8955	11.8955
0.0274	0.0274	53.7667	43.3801	64.1532	40.7719	28.8916	52.6521	57.644	47.2388	68.0491	49.5627	37.6674	61.4581	10.3866	10.3866	11.8802	11.8802	10.4051	10.4051	11.8953	11.8953
0.0275	0.0275	53.6975	43.3112	64.0839	40.7003	28.8201	52.5805	57.5748	47.17	67.9797	49.4912	37.5961	61.3864	10.3863	10.3863	11.8802	11.8802	10.4049	10.4049	11.8951	11.8951
0.0276	0.0276	53.6284	43.2423	64.0145	40.6288	28.7486	52.509	57.5057	47.1011	67.9102	49.4197	37.5248	61.3146	10.3861	10.3861	11.8802	11.8802	10.4046	10.4046	11.8949	11.8949
0.0277	0.0277	53.5593	43.1733	63.9452	40.5573	28.6771	52.4374	57.4365	47.0323	67.8408	49.3482	37.4534	61.2429	10.3859	10.3859	11.8802	11.8802	10.4043	10.4043	11.8947	11.8947
0.0278	0.0278	53.4901	43.1044	63.8758	40.4857	28.6056	52.3659	57.3674	46.9634	67.7714	49.2766	37.3821	61.1712	10.3857	10.3857	11.8801	11.8801	10.404	10.404	11.8945	11.8945
0.0279	0.0279	53.421	43.0355	63.8065	40.4142	28.5341	52.2943	57.2982	46.8946	67.7019	49.2051	37.3108	61.0994	10.3855	10.3855	11.8801	11.8801	10.4037	10.4037	11.8943	11.8943
0.028	0.028	53.3518	42.9665	63.7371	40.3427	28.4626	52.2228	57.2291	46.8257	67.6325	49.1336	37.2395	61.0277	10.3853	10.3853	11.8801	11.8801	10.4034	10.4034	11.8941	11.8941
0.0281	0.0281	53.2827	42.8976	63.6678	40.2712	28.3911	52.1512	57.16	46.7568	67.5631	49.0621	37.1681	60.956	10.3851	10.3851	11.8801	11.8801	10.4031	10.4031	11.8939	11.8939
0.0282	0.0282	53.2135	42.8287	63.5984	40.1996	28.3196	52.0797	57.0908	46.688	67.4937	48.9905	37.0968	60.8843	10.3849	10.3849	11.8801	11.8801	10.4028	10.4028	11.8937	11.8937
0.0283	0.0283	53.1444	42.7597	63.5291	40.1281	28.2481	52.0082	57.0217	46.6191	67.4242	48.919	37.0255	60.8126	10.3847	10.3847	11.88	11.88	10.4026	10.4026	11.8935	11.8935
0.0284	0.0284	53.0753	42.6908	63.4597	40.0566	28.1766	51.9366	56.9525	46.5503	67.3548	48.8475	36.9541	60.7408	10.3845	10.3845	11.88	11.88	10.4023	10.4023	11.8933	11.8933
0.0285	0.0285	53.0061	42.6219	63.3904	39.9851	28.105	51.8651	56.8834	46.4814	67.2854	48.776	36.8828	60.6691	10.3843	10.3843	11.88	11.88	10.402	10.402	11.8931	11.8931
0.0286	0.0286	52.937	42.5529	63.321	39.9135	28.0335	51.7935	56.8143	46.4125	67.216	48.7044	36.8115	60.5974	10.384	10.384	11.88	11.88	10.4017	10.4017	11.893	11.893
0.0287	0.0287	52.8678	42.484	63.2517	39.842	27.962	51.722	56.7451	46.3437	67.1465	48.6329	36.7401	60.5257	10.3838	10.3838	11.88	11.88	10.4014	10.4014	11.8928	11.8928
0.0288	0.0288	52.7987	42.415	63.1823	39.7705	27.8905	51.6505	56.676	46.2748	67.0771	48.5614	36.6688	60.454	10.3836	10.3836	11.88	11.88	10.4011	10.4011	11.8926	11.8926
0.0289	0.0289	52.7295	42.3461	63.113	39.699	27.819	51.5789	56.6068	46.206	67.0077	48.4899	36.5975	60.3823	10.3834	10.3834	11.88	11.88	10.4009	10.4009	11.8924	11.8924
0.029	0.029	52.6604	42.2772	63.0437	39.6274	27.7475	51.5074	56.5377	46.1371	66.9383	48.4183	36.5261	60.3105	10.3832	10.3832	11.88	11.88	10.4006	10.4006	11.8922	11.8922
0.0291	0.0291	52.5913	42.2082	62.9743	39.5559	27.6759	51.4359	56.4685	46.0682	66.8689	48.3468	36.4548	60.2388	10.383	10.383	11.88	11.88	10.4003	10.4003	11.892	11.892
0.0292	0.0292	52.5221	42.1393	62.905	39.4844	27.6044	51.3644	56.3994	45.9994	66.7994	48.2753	36.3834	60.1671	10.3829	10.3829	11.88	11.88	10.4	10.4	11.8918	11.8918
0.0293	0.0293	52.453	42.0703	62.8356	39.4129	27.5329	51.2928	56.3303	45.9305	66.73	48.2038	36.3121	60.0954	10.3827	10.3827	11.88	11.88	10.3998	10.3998	11.8917	11.8917
0.0294	0.0294	52.3838	42.0014	62.7663	39.3413	27.4614	51.2213	56.2611	45.8616	66.6606	48.1322	36.2407	60.0237	10.3825	10.3825	11.88	11.88	10.3995	10.3995	11.8915	11.8915
0.0295	0.0295	52.3147	41.9324	62.697	39.2698	27.3898	51.1498	56.192	45.7927	66.5912	48.0607	36.1694	59.952	10.3823	10.3823	11.88	11.88	10.3992	10.3992	11.8913	11.8913
0.0296	0.0296	52.2455	41.8635	62.6276	39.1983	27.3183	51.0783	56.1228	45.7239	66.5218	47.9892	36.098	59.8803	10.3821	10.3821	11.88	11.88	10.399	10.399	11.8911	11.8911
0.0297	0.0297	52.1764	41.7945	62.5583	39.1268	27.2468	51.0067	56.0537	45.655	66.4524	47.9177	36.0267	59.8086	10.3819	10.3819	11.88	11.88	10.3987	10.3987	11.891	11.891
0.0298	0.0298	52.1073	41.7256	62.489	39.0552	27.1752	50.9352	55.9845	45.5861	66.383	47.8461	35.9553	59.7369	10.3817	10.3817	11.88	11.88	10.3984	10.3984	11.8908	11.8908
0.0299	0.0299	52.0381	41.6566	62.4196	38.9837	27.1037	50.8637	55.9154	45.5172	66.3135	47.7746	35.884	59.6652	10.3815	10.3815	11.88	11.88	10.3981	10.3981	11.8906	11.8906
0.03	0.03	51.969	41.5877	62.3503	38.9122	27.0322	50.7922	55.8463	45.4484	66.2441	47.7031	35.8126	59.5935	10.3813	10.3813	11.88	11.88	10.3979	10.3979	11.8904	11.8904
0.0301	0.0301	51.8998	41.5187	62.281	38.8406	26.9606	50.7207	55.7771	45.3795	66.1747	47.6315	35.7413	59.5218	10.3811	10.3811	11.88	11.88	10.3976	10.3976	11.8903	11.8903
0.0302	0.0302	51.8307	41.4498	62.2116	38.7691	26.8891	50.6491	55.708	45.3106	66.1053	47.56	35.6699	59.4501	10.3809	10.3809	11.88	11.88	10.3974	10.3974	11.8901	11.8901
0.0303	0.0303	51.7616	41.3808	62.1423	38.6976	26.8176	50.5776	55.6388	45.2417	66.0359	47.4885	35.5986	59.3784	10.3808	10.3808	11.88	11.88	10.3971	10.3971	11.8899	11.8899
0.0304	0.0304	51.6924	41.3118	62.073	38.6261	26.746	50.5061	55.5697	45.1729	65.9665	47.417	35.5272	59.3067	10.3806	10.3806	11.8801	11.8801	10.3968	10.3968	11.8898	11.8898
0.0305	0.0305	51.6233	41.2429	62.0037	38.5545	26.6745	50.4346	55.5005	45.104	65.8971	47.3454	35.4558	59.2351	10.3804	10.3804	11.8801	11.8801	10.3966	10.3966	11.8896	11.8896
0.0306	0.0306	51.5541	41.1739	61.9343	38.483	26.6029	50.3631	55.4314	45.0351	65.8277	47.2739	35.3845	59.1634	10.3802	10.3802	11.8801	11.8801	10.3963	10.3963	11.8895	11.8895
0.0307	0.0307	51.485	41.105	61.865	38.4115	26.5314	50.2916	55.3623	44.9662	65.7583	47.2024	35.3131	59.0917	10.38	10.38	11.8801	11.8801	10.396	10.396	11.8893	11.8893
0.0308	0.0308	51.4158	41.036	61.7957	38.34	26.4598	50.2201	55.2931	44.8973	65.6889	47.1309	35.2417	59.02	10.3798	10.3798	11.8801	11.8801	10.3958	10.3958	11.8891	11.8891
0.0309	0.0309	51.3467	40.967	61.7264	38.2684	26.3883	50.1486	55.224	44.8284	65.6195	47.0593	35.1704	58.9483	10.3797	10.3797	11.8801	11.8801	10.3955	10.3955	11.889	11.889
0.031	0.031	51.2776	40.8981	61.657	38.1969	26.3167	50.0771	55.1548	44.7596	65.5501	46.9878	35.099	58.8766	10.3795	10.3795	11.8802	11.8802	10.3953	10.3953	11.8888	11.8888
0.0311	0.0311	51.2084	40.8291	61.5877	38.1254	26.2452	50.0056	55.0857	44.6907	65.4807	46.9163	35.0276	58.805	10.3793	10.3793	11.8802	11.8802	10.395	10.395	11.8887	11.8887
0.0312	0.0312	51.1393	40.7601	61.5184	38.0539	26.1736	49.9341	55.0165	44.6218	65.4113	46.8448	34.9563	58.7333	10.3791	10.3791	11.8802	11.8802	10.3948	10.3948	11.8885	11.8885
0.0313	0.0313	51.0701	40.6912	61.4491	37.9823	26.1021	49.8626	54.9474	44.5529	65.3419	46.7732	34.8849	58.6616	10.379	10.379	11.8802	11.8802	10.3945	10.3945	11.8884	11.8884
0.0314	0.0314	51.001	40.6222	61.3798	37.9108	26.0305	49.7911	54.8783	44.484	65.2725	46.7017	34.8135	58.5899	10.3788	10.3788	11.8803	11.8803	10.3943	10.3943	11.8882	11.8882
0.0315	0.0315	50.9318	40.5532	61.3105	37.8393	25.959	49.7196	54.8091	44.4151	65.2031	46.6302	34.7421	58.5182	10.3786	10.3786	11.8803	11.8803	10.394	10.394	11.8881	11.8881
0.0316	0.0316	50.8627	40.4843	61.2411	37.7678	25.8874	49.6481	54.74	44.3462	65.1337	46.5587	34.6707	58.4466	10.3784	10.3784	11.8803	11.8803	10.3938	10.3938	11.8879	11.8879
0.0317	0.0317	50.7936	40.4153	61.1718	37.6962	25.8159	49.5766	54.6708	44.2773	65.0643	46.4871	34.5994	58.3749	10.3783	10.3783	11.8804	11.8804	10.3935	10.3935	11.8878	11.8878
0.0318	0.0318	50.7244	40.3463	61.1025	37.6247	25.7443	49.5051	54.6017	44.2084	64.9949	46.4156	34.528	58.3032	10.3781	10.3781	11.8804	11.8804	10.3933	10.3933	11.8876	11.8876
0.0319	0.0319	50.6553	40.2773	61.0332	37.5532	25.6727	49.4336	54.5325	44.1395	64.9256	46.3441	34.4566	58.2316	10.3779	10.3779	11.8804	11.8804	10.393	10.393	11.8875	11.8875
0.032	0.032	50.5861	40.2084	60.9639	37.4817	25.6012	49.3621	54.4634	44.0706	64.8562	46.2726	34.3852	58.1599	10.3778	10.3778	11.8805	11.8805	10.3928	10.3928	11.8873	11.8873
0.0321	0.0321	50.517	40.1394	60.8946	37.4101	25.5296	49.2906	54.3943	44.0017	64.7868	46.201	34.3138	58.0882	10.3776	10.3776	11.8805	11.8805	10.3925	10.3925	11.8872	11.8872
0.0322	0.0322	50.4478	40.0704	60.8253	37.3386	25.458	49.2192	54.3251	43.9328	64.7174	46.1295	34.2424	58.0166	10.3774	10.3774	11.8806	11.8806	10.3923	10.3923	11.8871	11.8871
0.0323	0.0323	50.3787	40.0014	60.756	37.2671	25.3865	49.1477	54.256	43.8639	64.648	46.058	34.1711	57.9449	10.3773	10.3773	11.8806	11.8806	10.392	10.392	11.8869	11.8869
0.0324	0.0324	50.3096	39.9325	60.6867	37.1956	25.3149	49.0762	54.1868	43.795	64.5786	45.9865	34.0997	57.8732	10.3771	10.3771	11.8806	11.8806	10.3918	10.3918	11.8868	11.8868
0.0325	0.0325	50.2404	39.8635	60.6174	37.124	25.2433	49.0047	54.1177	43.7261	64.5092	45.9149	34.0283	57.8016	10.3769	10.3769	11.8807	11.8807	10.3916	10.3916	11.8866	11.8866
0.0326	0.0326	50.1713	39.7945	60.5481	37.0525	25.1718	48.9332	54.0485	43.6572	64.4399	45.8434	33.9569	57.7299	10.3768	10.3768	11.8807	11.8807	10.3913	10.3913	11.8865	11.8865
0.0327	0.0327	50.1021	39.7255	60.4787	36.981	25.1002	48.8618	53.9794	43.5883	64.3705	45.7719	33.8855	57.6583	10.3766	10.3766	11.8808	11.8808	10.3911	10.3911	11.8864	11.8864
0.0328	0.0328	50.033	39.6565	60.4094	36.9094	25.0286	48.7903	53.9103	43.5194	64.3011	45.7003	33.8141	57.5866	10.3765	10.3765	11.8808	11.8808	10.3908	10.3908	11.8862	11.8862
0.0329	0.0329	49.9638	39.5875	60.3401	36.8379	24.957	48.7188	53.8411	43.4505	64.2317	45.6288	33.7427	57.5149	10.3763	10.3763	11.8809	11.8809	10.3906	10.3906	11.8861	11.8861
0.033	0.033	49.8947	39.5186	60.2708	36.7664	24.8855	48.6473	53.772	43.3816	64.1623	45.5573	33.6713	57.4433	10.3761	10.3761	11.8809	11.8809	10.3904	10.3904	11.886	11.886
0.0331	0.0331	49.8256	39.4496	60.2015	36.6949	24.8139	48.5759	53.7028	43.3127	64.093	45.4858	33.5999	57.3716	10.376	10.376	11.881	11.881	10.3901	10.3901	11.8859	11.8859
0.0332	0.0332	49.7564	39.3806	60.1322	36.6233	24.7423	48.5044	53.6337	43.2438	64.0236	45.4142	33.5285	57.3	10.3758	10.3758	11.881	11.881	10.3899	10.3899	11.8857	11.8857
0.0333	0.0333	49.6873	39.3116	60.063	36.5518	24.6707	48.4329	53.5645	43.1749	63.9542	45.3427	33.4571	57.2283	10.3757	10.3757	11.8811	11.8811	10.3897	10.3897	11.8856	11.8856
0.0334	0.0334	49.6181	39.2426	59.9937	36.4803	24.5991	48.3614	53.4954	43.106	63.8848	45.2712	33.3857	57.1567	10.3755	10.3755	11.8812	11.8812	10.3894	10.3894	11.8855	11.8855
0.0335	0.0335	49.549	39.1736	59.9244	36.4088	24.5276	48.29	53.4263	43.037	63.8155	45.1997	33.3143	57.085	10.3754	10.3754	11.8812	11.8812	10.3892	10.3892	11.8854	11.8854
0.0336	0.0336	49.4798	39.1046	59.8551	36.3372	24.456	48.2185	53.3571	42.9681	63.7461	45.1281	33.2429	57.0134	10.3752	10.3752	11.8813	11.8813	10.389	10.389	11.8853	11.8853
0.0337	0.0337	49.4107	39.0356	59.7858	36.2657	24.3844	48.147	53.288	42.8992	63.6767	45.0566	33.1715	56.9418	10.3751	10.3751	11.8813	11.8813	10.3888	10.3888	11.8851	11.8851
0.0338	0.0338	49.3416	38.9666	59.7165	36.1942	24.3128	48.0756	53.2188	42.8303	63.6074	44.9851	33.1001	56.8701	10.3749	10.3749	11.8814	11.8814	10.3885	10.3885	11.885	11.885
0.0339	0.0339	49.2724	38.8976	59.6472	36.1227	24.2412	48.0041	53.1497	42.7614	63.538	44.9136	33.0287	56.7985	10.3748	10.3748	11.8815	11.8815	10.3883	10.3883	11.8849	11.8849
0.034	0.034	49.2033	38.8286	59.5779	36.0511	24.1696	47.9327	53.0805	42.6925	63.4686	44.842	32.9572	56.7268	10.3746	10.3746	11.8815	11.8815	10.3881	10.3881	11.8848	11.8848
0.0341	0.0341	49.1341	38.7596	59.5086	35.9796	24.098	47.8612	53.0114	42.6236	63.3993	44.7705	32.8858	56.6552	10.3745	10.3745	11.8816	11.8816	10.3879	10.3879	11.8847	11.8847
0.0342	0.0342	49.065	38.6906	59.4393	35.9081	24.0264	47.7897	52.9423	42.5546	63.3299	44.699	32.8144	56.5836	10.3743	10.3743	11.8817	11.8817	10.3876	10.3876	11.8846	11.8846
0.0343	0.0343	48.9958	38.6216	59.37	35.8366	23.9548	47.7183	52.8731	42.4857	63.2605	44.6275	32.743	56.5119	10.3742	10.3742	11.8817	11.8817	10.3874	10.3874	11.8845	11.8845
0.0344	0.0344	48.9267	38.5526	59.3008	35.765	23.8832	47.6468	52.804	42.4168	63.1912	44.5559	32.6716	56.4403	10.3741	10.3741	11.8818	11.8818	10.3872	10.3872	11.8844	11.8844
0.0345	0.0345	48.8576	38.4836	59.2315	35.6935	23.8116	47.5754	52.7348	42.3479	63.1218	44.4844	32.6002	56.3687	10.3739	10.3739	11.8819	11.8819	10.387	10.387	11.8842	11.8842
0.0346	0.0346	48.7884	38.4146	59.1622	35.622	23.74	47.5039	52.6657	42.2789	63.0524	44.4129	32.5287	56.297	10.3738	10.3738	11.882	11.882	10.3868	10.3868	11.8841	11.8841
0.0347	0.0347	48.7193	38.3456	59.0929	35.5505	23.6684	47.4325	52.5965	42.21	62.9831	44.3414	32.4573	56.2254	10.3736	10.3736	11.882	11.882	10.3865	10.3865	11.884	11.884
0.0348	0.0348	48.6501	38.2766	59.0236	35.4789	23.5968	47.361	52.5274	42.1411	62.9137	44.2698	32.3859	56.1538	10.3735	10.3735	11.8821	11.8821	10.3863	10.3863	11.8839	11.8839
0.0349	0.0349	48.581	38.2076	58.9543	35.4074	23.5252	47.2896	52.4583	42.0722	62.8444	44.1983	32.3145	56.0821	10.3734	10.3734	11.8822	11.8822	10.3861	10.3861	11.8838	11.8838
0.035	0.035	48.5118	38.1386	58.8851	35.3359	23.4536	47.2181	52.3891	42.0032	62.775	44.1268	32.243	56.0105	10.3732	10.3732	11.8823	11.8823	10.3859	10.3859	11.8837	11.8837
0.0351	0.0351	48.4427	38.0696	58.8158	35.2644	23.382	47.1467	52.32	41.9343	62.7057	44.0552	32.1716	55.9389	10.3731	10.3731	11.8823	11.8823	10.3857	10.3857	11.8836	11.8836
0.0352	0.0352	48.3736	38.0006	58.7465	35.1928	23.3104	47.0753	52.2508	41.8654	62.6363	43.9837	32.1002	55.8673	10.373	10.373	11.8824	11.8824	10.3855	10.3855	11.8835	11.8835
0.0353	0.0353	48.3044	37.9316	58.6772	35.1213	23.2388	47.0038	52.1817	41.7964	62.5669	43.9122	32.0287	55.7956	10.3728	10.3728	11.8825	11.8825	10.3853	10.3853	11.8834	11.8834
0.0354	0.0354	48.2353	37.8626	58.608	35.0498	23.1672	46.9324	52.1126	41.7275	62.4976	43.8407	31.9573	55.724	10.3727	10.3727	11.8826	11.8826	10.385	10.385	11.8834	11.8834
0.0355	0.0355	48.1661	37.7936	58.5387	34.9782	23.0956	46.8609	52.0434	41.6586	62.4282	43.7691	31.8859	55.6524	10.3726	10.3726	11.8827	11.8827	10.3848	10.3848	11.8833	11.8833
0.0356	0.0356	48.097	37.7246	58.4694	34.9067	23.0239	46.7895	51.9743	41.5896	62.3589	43.6976	31.8144	55.5808	10.3724	10.3724	11.8828	11.8828	10.3846	10.3846	11.8832	11.8832
0.0357	0.0357	48.0278	37.6556	58.4001	34.8352	22.9523	46.7181	51.9051	41.5207	62.2895	43.6261	31.743	55.5092	10.3723	10.3723	11.8829	11.8829	10.3844	10.3844	11.8831	11.8831
0.0358	0.0358	47.9587	37.5865	58.3309	34.7637	22.8807	46.6466	51.836	41.4518	62.2202	43.5546	31.6716	55.4376	10.3722	10.3722	11.883	11.883	10.3842	10.3842	11.883	11.883
0.0359	0.0359	47.8896	37.5175	58.2616	34.6921	22.8091	46.5752	51.7668	41.3828	62.1508	43.483	31.6001	55.366	10.372	10.372	11.883	11.883	10.384	10.384	11.8829	11.8829
0.036	0.036	47.8204	37.4485	58.1923	34.6206	22.7375	46.5038	51.6977	41.3139	62.0815	43.4115	31.5287	55.2943	10.3719	10.3719	11.8831	11.8831	10.3838	10.3838	11.8828	11.8828
0.0361	0.0361	47.7513	37.3795	58.1231	34.5491	22.6659	46.4323	51.6286	41.245	62.0122	43.34	31.4572	55.2227	10.3718	10.3718	11.8832	11.8832	10.3836	10.3836	11.8827	11.8827
0.0362	0.0362	47.6821	37.3105	58.0538	34.4776	22.5942	46.3609	51.5594	41.176	61.9428	43.2685	31.3858	55.1511	10.3717	10.3717	11.8833	11.8833	10.3834	10.3834	11.8827	11.8827
0.0363	0.0363	47.613	37.2414	57.9845	34.406	22.5226	46.2895	51.4903	41.1071	61.8735	43.1969	31.3144	55.0795	10.3715	10.3715	11.8834	11.8834	10.3832	10.3832	11.8826	11.8826
0.0364	0.0364	47.5439	37.1724	57.9153	34.3345	22.451	46.218	51.4211	41.0381	61.8041	43.1254	31.2429	55.0079	10.3714	10.3714	11.8835	11.8835	10.383	10.383	11.8825	11.8825
0.0365	0.0365	47.4747	37.1034	57.846	34.263	22.3793	46.1466	51.352	40.9692	61.7348	43.0539	31.1715	54.9363	10.3713	10.3713	11.8836	11.8836	10.3828	10.3828	11.8824	11.8824
0.0366	0.0366	47.4056	37.0344	57.7768	34.1915	22.3077	46.0752	51.2828	40.9002	61.6654	42.9824	31.1	54.8647	10.3712	10.3712	11.8837	11.8837	10.3826	10.3826	11.8823	11.8823
0.0367	0.0367	47.3364	36.9654	57.7075	34.1199	22.2361	46.0038	51.2137	40.8313	61.5961	42.9108	31.0286	54.7931	10.3711	10.3711	11.8838	11.8838	10.3824	10.3824	11.8823	11.8823
0.0368	0.0368	47.2673	36.8963	57.6382	34.0484	22.1645	45.9324	51.1446	40.7623	61.5268	42.8393	30.9571	54.7215	10.371	10.371	11.884	11.884	10.3822	10.3822	11.8822	11.8822
0.0369	0.0369	47.1981	36.8273	57.569	33.9769	22.0928	45.8609	51.0754	40.6934	61.4574	42.7678	30.8857	54.6499	10.3708	10.3708	11.8841	11.8841	10.382	10.382	11.8821	11.8821
0.037	0.037	47.129	36.7583	57.4997	33.9054	22.0212	45.7895	51.0063	40.6244	61.3881	42.6963	30.8142	54.5783	10.3707	10.3707	11.8842	11.8842	10.3818	10.3818	11.8821	11.8821
0.0371	0.0371	47.0599	36.6892	57.4305	33.8338	21.9496	45.7181	50.9371	40.5555	61.3188	42.6247	30.7427	54.5067	10.3706	10.3706	11.8843	11.8843	10.3816	10.3816	11.882	11.882
0.0372	0.0372	46.9907	36.6202	57.3612	33.7623	21.8779	45.6467	50.868	40.4865	61.2494	42.5532	30.6713	54.4351	10.3705	10.3705	11.8844	11.8844	10.3814	10.3814	11.8819	11.8819
0.0373	0.0373	46.9216	36.5512	57.2919	33.6908	21.8063	45.5753	50.7988	40.4176	61.1801	42.4817	30.5998	54.3635	10.3704	10.3704	11.8845	11.8845	10.3812	10.3812	11.8819	11.8819
0.0374	0.0374	46.8524	36.4822	57.2227	33.6193	21.7346	45.5039	50.7297	40.3486	61.1108	42.4102	30.5284	54.2919	10.3703	10.3703	11.8846	11.8846	10.3811	10.3811	11.8818	11.8818
0.0375	0.0375	46.7833	36.4131	57.1534	33.5477	21.663	45.4325	50.6606	40.2797	61.0414	42.3386	30.4569	54.2203	10.3702	10.3702	11.8847	11.8847	10.3809	10.3809	11.8817	11.8817
0.0376	0.0376	46.7141	36.3441	57.0842	33.4762	21.5914	45.3611	50.5914	40.2107	60.9721	42.2671	30.3854	54.1488	10.37	10.37	11.8848	11.8848	10.3807	10.3807	11.8817	11.8817
0.0377	0.0377	46.645	36.2751	57.0149	33.4047	21.5197	45.2896	50.5223	40.1418	60.9028	42.1956	30.314	54.0772	10.3699	10.3699	11.885	11.885	10.3805	10.3805	11.8816	11.8816
0.0378	0.0378	46.5759	36.206	56.9457	33.3331	21.4481	45.2182	50.4531	40.0728	60.8334	42.124	30.2425	54.0056	10.3698	10.3698	11.8851	11.8851	10.3803	10.3803	11.8815	11.8815
0.0379	0.0379	46.5067	36.137	56.8764	33.2616	21.3764	45.1468	50.384	40.0039	60.7641	42.0525	30.171	53.934	10.3697	10.3697	11.8852	11.8852	10.3801	10.3801	11.8815	11.8815
0.038	0.038	46.4376	36.0679	56.8072	33.1901	21.3048	45.0754	50.3148	39.9349	60.6948	41.981	30.0996	53.8624	10.3696	10.3696	11.8853	11.8853	10.3799	10.3799	11.8814	11.8814
0.0381	0.0381	46.3684	35.9989	56.7379	33.1186	21.2331	45.004	50.2457	39.8659	60.6255	41.9095	30.0281	53.7908	10.3695	10.3695	11.8855	11.8855	10.3798	10.3798	11.8814	11.8814
0.0382	0.0382	46.2993	35.9299	56.6687	33.047	21.1615	44.9326	50.1766	39.797	60.5561	41.8379	29.9566	53.7193	10.3694	10.3694	11.8856	11.8856	10.3796	10.3796	11.8813	11.8813
0.0383	0.0383	46.2301	35.8608	56.5995	32.9755	21.0898	44.8612	50.1074	39.728	60.4868	41.7664	29.8852	53.6477	10.3693	10.3693	11.8857	11.8857	10.3794	10.3794	11.8813	11.8813
0.0384	0.0384	46.161	35.7918	56.5302	32.904	21.0182	44.7898	50.0383	39.659	60.4175	41.6949	29.8137	53.5761	10.3692	10.3692	11.8858	11.8858	10.3792	10.3792	11.8812	11.8812
0.0385	0.0385	46.0919	35.7227	56.461	32.8325	20.9465	44.7184	49.9691	39.5901	60.3482	41.6234	29.7422	53.5045	10.3691	10.3691	11.886	11.886	10.379	10.379	11.8812	11.8812
0.0386	0.0386	46.0227	35.6537	56.3917	32.7609	20.8748	44.647	49.9	39.5211	60.2789	41.5518	29.6707	53.433	10.369	10.369	11.8861	11.8861	10.3789	10.3789	11.8811	11.8811
0.0387	0.0387	45.9536	35.5846	56.3225	32.6894	20.8032	44.5756	49.8308	39.4522	60.2095	41.4803	29.5992	53.3614	10.3689	10.3689	11.8862	11.8862	10.3787	10.3787	11.8811	11.8811
0.0388	0.0388	45.8844	35.5156	56.2533	32.6179	20.7315	44.5043	49.7617	39.3832	60.1402	41.4088	29.5278	53.2898	10.3688	10.3688	11.8864	11.8864	10.3785	10.3785	11.881	11.881
0.0389	0.0389	45.8153	35.4466	56.184	32.5464	20.6599	44.4329	49.6926	39.3142	60.0709	41.3373	29.4563	53.2182	10.3687	10.3687	11.8865	11.8865	10.3783	10.3783	11.881	11.881
0.039	0.039	45.7461	35.3775	56.1148	32.4748	20.5882	44.3615	49.6234	39.2452	60.0016	41.2657	29.3848	53.1467	10.3686	10.3686	11.8866	11.8866	10.3782	10.3782	11.8809	11.8809
0.0391	0.0391	45.677	35.3085	56.0455	32.4033	20.5165	44.2901	49.5543	39.1763	59.9323	41.1942	29.3133	53.0751	10.3685	10.3685	11.8868	11.8868	10.378	10.378	11.8809	11.8809
0.0392	0.0392	45.6079	35.2394	55.9763	32.3318	20.4449	44.2187	49.4851	39.1073	59.863	41.1227	29.2418	53.0035	10.3684	10.3684	11.8869	11.8869	10.3778	10.3778	11.8809	11.8809
0.0393	0.0393	45.5387	35.1704	55.9071	32.2603	20.3732	44.1473	49.416	39.0383	59.7937	41.0512	29.1703	52.932	10.3684	10.3684	11.8871	11.8871	10.3777	10.3777	11.8808	11.8808
0.0394	0.0394	45.4696	35.1013	55.8378	32.1887	20.3015	44.0759	49.3468	38.9694	59.7243	40.9796	29.0988	52.8604	10.3683	10.3683	11.8872	11.8872	10.3775	10.3775	11.8808	11.8808
0.0395	0.0395	45.4004	35.0322	55.7686	32.1172	20.2299	44.0046	49.2777	38.9004	59.655	40.9081	29.0274	52.7889	10.3682	10.3682	11.8873	11.8873	10.3773	10.3773	11.8808	11.8808
0.0396	0.0396	45.3313	34.9632	55.6994	32.0457	20.1582	43.9332	49.2086	38.8314	59.5857	40.8366	28.9559	52.7173	10.3681	10.3681	11.8875	11.8875	10.3772	10.3772	11.8807	11.8807
0.0397	0.0397	45.2621	34.8941	55.6301	31.9742	20.0865	43.8618	49.1394	38.7624	59.5164	40.7651	28.8844	52.6457	10.368	10.368	11.8876	11.8876	10.377	10.377	11.8807	11.8807
0.0398	0.0398	45.193	34.8251	55.5609	31.9026	20.0148	43.7904	49.0703	38.6934	59.4471	40.6935	28.8129	52.5742	10.3679	10.3679	11.8878	11.8878	10.3768	10.3768	11.8807	11.8807
0.0399	0.0399	45.1239	34.756	55.4917	31.8311	19.9432	43.719	49.0011	38.6245	59.3778	40.622	28.7414	52.5026	10.3678	10.3678	11.8879	11.8879	10.3767	10.3767	11.8806	11.8806
0.04	0.04	45.0547	34.687	55.4225	31.7596	19.8715	43.6477	48.932	38.5555	59.3085	40.5505	28.6699	52.4311	10.3678	10.3678	11.8881	11.8881	10.3765	10.3765	11.8806	11.8806
0.0401	0.0401	44.9856	34.6179	55.3532	31.6881	19.7998	43.5763	48.8628	38.4865	59.2392	40.479	28.5984	52.3595	10.3677	10.3677	11.8882	11.8882	10.3763	10.3763	11.8806	11.8806
0.0402	0.0402	44.9164	34.5488	55.284	31.6165	19.7281	43.5049	48.7937	38.4175	59.1699	40.4074	28.5269	52.288	10.3676	10.3676	11.8884	11.8884	10.3762	10.3762	11.8805	11.8805
0.0403	0.0403	44.8473	34.4798	55.2148	31.545	19.6564	43.4336	48.7246	38.3485	59.1006	40.3359	28.4554	52.2164	10.3675	10.3675	11.8886	11.8886	10.376	10.376	11.8805	11.8805
0.0404	0.0404	44.7781	34.4107	55.1456	31.4735	19.5848	43.3622	48.6554	38.2796	59.0313	40.2644	28.3839	52.1449	10.3674	10.3674	11.8887	11.8887	10.3759	10.3759	11.8805	11.8805
0.0405	0.0405	44.709	34.3417	55.0764	31.4019	19.5131	43.2908	48.5863	38.2106	58.962	40.1928	28.3124	52.0733	10.3673	10.3673	11.8889	11.8889	10.3757	10.3757	11.8805	11.8805
0.0406	0.0406	44.6399	34.2726	55.0071	31.3304	19.4414	43.2195	48.5171	38.1416	58.8927	40.1213	28.2409	52.0018	10.3673	10.3673	11.889	11.889	10.3756	10.3756	11.8805	11.8805
0.0407	0.0407	44.5707	34.2035	54.9379	31.2589	19.3697	43.1481	48.448	38.0726	58.8234	40.0498	28.1694	51.9302	10.3672	10.3672	11.8892	11.8892	10.3754	10.3754	11.8804	11.8804
0.0408	0.0408	44.5016	34.1345	54.8687	31.1874	19.298	43.0767	48.3788	38.0036	58.7541	39.9783	28.0978	51.8587	10.3671	10.3671	11.8894	11.8894	10.3752	10.3752	11.8804	11.8804
0.0409	0.0409	44.4324	34.0654	54.7995	31.1158	19.2263	43.0054	48.3097	37.9346	58.6848	39.9067	28.0263	51.7872	10.367	10.367	11.8895	11.8895	10.3751	10.3751	11.8804	11.8804
0.041	0.041	44.3633	33.9963	54.7303	31.0443	19.1546	42.934	48.2406	37.8656	58.6155	39.8352	27.9548	51.7156	10.367	10.367	11.8897	11.8897	10.3749	10.3749	11.8804	11.8804
0.0411	0.0411	44.2941	33.9272	54.661	30.9728	19.0829	42.8626	48.1714	37.7966	58.5462	39.7637	27.8833	51.6441	10.3669	10.3669	11.8899	11.8899	10.3748	10.3748	11.8804	11.8804
0.0412	0.0412	44.225	33.8582	54.5918	30.9013	19.0112	42.7913	48.1023	37.7276	58.4769	39.6922	27.8118	51.5725	10.3668	10.3668	11.89	11.89	10.3746	10.3746	11.8804	11.8804
0.0413	0.0413	44.1559	33.7891	54.5226	30.8297	18.9395	42.7199	48.0331	37.6586	58.4076	39.6206	27.7403	51.501	10.3668	10.3668	11.8902	11.8902	10.3745	10.3745	11.8804	11.8804
0.0414	0.0414	44.0867	33.72	54.4534	30.7582	18.8679	42.6486	47.964	37.5896	58.3383	39.5491	27.6688	51.4295	10.3667	10.3667	11.8904	11.8904	10.3743	10.3743	11.8804	11.8804
0.0415	0.0415	44.0176	33.651	54.3842	30.6867	18.7962	42.5772	47.8949	37.5206	58.2691	39.4776	27.5972	51.3579	10.3666	10.3666	11.8905	11.8905	10.3742	10.3742	11.8804	11.8804
0.0416	0.0416	43.9484	33.5819	54.315	30.6152	18.7245	42.5059	47.8257	37.4517	58.1998	39.4061	27.5257	51.2864	10.3666	10.3666	11.8907	11.8907	10.3741	10.3741	11.8803	11.8803
0.0417	0.0417	43.8793	33.5128	54.2458	30.5436	18.6528	42.4345	47.7566	37.3827	58.1305	39.3345	27.4542	51.2149	10.3665	10.3665	11.8909	11.8909	10.3739	10.3739	11.8803	11.8803
0.0418	0.0418	43.8101	33.4437	54.1766	30.4721	18.581	42.3632	47.6874	37.3137	58.0612	39.263	27.3827	51.1434	10.3664	10.3664	11.8911	11.8911	10.3738	10.3738	11.8803	11.8803
0.0419	0.0419	43.741	33.3746	54.1074	30.4006	18.5093	42.2918	47.6183	37.2447	57.9919	39.1915	27.3111	51.0718	10.3664	10.3664	11.8912	11.8912	10.3736	10.3736	11.8803	11.8803
0.042	0.042	43.6719	33.3056	54.0382	30.3291	18.4376	42.2205	47.5491	37.1757	57.9226	39.12	27.2396	51.0003	10.3663	10.3663	11.8914	11.8914	10.3735	10.3735	11.8803	11.8803
0.0421	0.0421	43.6027	33.2365	53.969	30.2575	18.3659	42.1491	47.48	37.1066	57.8533	39.0484	27.1681	50.9288	10.3662	10.3662	11.8916	11.8916	10.3733	10.3733	11.8803	11.8803
0.0422	0.0422	43.5336	33.1674	53.8998	30.186	18.2942	42.0778	47.4109	37.0376	57.7841	38.9769	27.0966	50.8573	10.3662	10.3662	11.8918	11.8918	10.3732	10.3732	11.8803	11.8803
0.0423	0.0423	43.4644	33.0983	53.8305	30.1145	18.2225	42.0065	47.3417	36.9686	57.7148	38.9054	27.025	50.7857	10.3661	10.3661	11.892	11.892	10.3731	10.3731	11.8804	11.8804
0.0424	0.0424	43.3953	33.0292	53.7613	30.043	18.1508	41.9351	47.2726	36.8996	57.6455	38.8339	26.9535	50.7142	10.3661	10.3661	11.8922	11.8922	10.3729	10.3729	11.8804	11.8804
0.0425	0.0425	43.3261	32.9602	53.6921	29.9714	18.0791	41.8638	47.2034	36.8306	57.5762	38.7623	26.882	50.6427	10.366	10.366	11.8923	11.8923	10.3728	10.3728	11.8804	11.8804
0.0426	0.0426	43.257	32.8911	53.6229	29.8999	18.0074	41.7924	47.1343	36.7616	57.5069	38.6908	26.8104	50.5712	10.3659	10.3659	11.8925	11.8925	10.3727	10.3727	11.8804	11.8804
0.0427	0.0427	43.1879	32.822	53.5538	29.8284	17.9357	41.7211	47.0651	36.6926	57.4377	38.6193	26.7389	50.4997	10.3659	10.3659	11.8927	11.8927	10.3725	10.3725	11.8804	11.8804
0.0428	0.0428	43.1187	32.7529	53.4846	29.7569	17.8639	41.6498	46.996	36.6236	57.3684	38.5477	26.6674	50.4281	10.3658	10.3658	11.8929	11.8929	10.3724	10.3724	11.8804	11.8804
0.0429	0.0429	43.0496	32.6838	53.4154	29.6853	17.7922	41.5784	46.9269	36.5546	57.2991	38.4762	26.5958	50.3566	10.3658	10.3658	11.8931	11.8931	10.3723	10.3723	11.8804	11.8804
0.043	0.043	42.9804	32.6147	53.3462	29.6138	17.7205	41.5071	46.8577	36.4856	57.2298	38.4047	26.5243	50.2851	10.3657	10.3657	11.8933	11.8933	10.3721	10.3721	11.8804	11.8804
0.0431	0.0431	42.9113	32.5456	53.277	29.5423	17.6488	41.4358	46.7886	36.4166	57.1606	38.3332	26.4527	50.2136	10.3657	10.3657	11.8935	11.8935	10.372	10.372	11.8804	11.8804
0.0432	0.0432	42.8422	32.4765	53.2078	29.4707	17.5771	41.3644	46.7194	36.3476	57.0913	38.2616	26.3812	50.1421	10.3656	10.3656	11.8937	11.8937	10.3719	10.3719	11.8805	11.8805
0.0433	0.0433	42.773	32.4074	53.1386	29.3992	17.5053	41.2931	46.6503	36.2785	57.022	38.1901	26.3096	50.0706	10.3656	10.3656	11.8939	11.8939	10.3717	10.3717	11.8805	11.8805
0.0434	0.0434	42.7039	32.3383	53.0694	29.3277	17.4336	41.2218	46.5811	36.2095	56.9528	38.1186	26.2381	49.9991	10.3655	10.3655	11.8941	11.8941	10.3716	10.3716	11.8805	11.8805
0.0435	0.0435	42.6347	32.2692	53.0002	29.2562	17.3619	41.1505	46.512	36.1405	56.8835	38.0471	26.1665	49.9276	10.3655	10.3655	11.8943	11.8943	10.3715	10.3715	11.8805	11.8805
0.0436	0.0436	42.5656	32.2001	52.931	29.1846	17.2901	41.0791	46.4429	36.0715	56.8142	37.9755	26.095	49.8561	10.3654	10.3654	11.8945	11.8945	10.3714	10.3714	11.8805	11.8805
0.0437	0.0437	42.4964	32.131	52.8618	29.1131	17.2184	41.0078	46.3737	36.0025	56.745	37.904	26.0234	49.7846	10.3654	10.3654	11.8947	11.8947	10.3712	10.3712	11.8806	11.8806
0.0438	0.0438	42.4273	32.0619	52.7926	29.0416	17.1467	40.9365	46.3046	35.9334	56.6757	37.8325	25.9519	49.7131	10.3653	10.3653	11.8949	11.8949	10.3711	10.3711	11.8806	11.8806
0.0439	0.0439	42.3582	31.9928	52.7235	28.9701	17.075	40.8652	46.2354	35.8644	56.6064	37.761	25.8803	49.6416	10.3653	10.3653	11.8951	11.8951	10.371	10.371	11.8806	11.8806
0.044	0.044	42.289	31.9237	52.6543	28.8985	17.0032	40.7939	46.1663	35.7954	56.5372	37.6894	25.8088	49.5701	10.3653	10.3653	11.8953	11.8953	10.3709	10.3709	11.8807	11.8807
0.0441	0.0441	42.2199	31.8546	52.5851	28.827	16.9315	40.7225	46.0971	35.7264	56.4679	37.6179	25.7372	49.4986	10.3652	10.3652	11.8955	11.8955	10.3708	10.3708	11.8807	11.8807
0.0442	0.0442	42.1507	31.7855	52.5159	28.7555	16.8597	40.6512	46.028	35.6574	56.3986	37.5464	25.6657	49.4271	10.3652	10.3652	11.8957	11.8957	10.3706	10.3706	11.8807	11.8807
0.0443	0.0443	42.0816	31.7164	52.4467	28.684	16.788	40.5799	45.9589	35.5883	56.3294	37.4749	25.5941	49.3556	10.3651	10.3651	11.896	11.896	10.3705	10.3705	11.8808	11.8808
0.0444	0.0444	42.0124	31.6473	52.3775	28.6124	16.7163	40.5086	45.8897	35.5193	56.2601	37.4033	25.5225	49.2841	10.3651	10.3651	11.8962	11.8962	10.3704	10.3704	11.8808	11.8808
0.0445	0.0445	41.9433	31.5782	52.3084	28.5409	16.6445	40.4373	45.8206	35.4503	56.1909	37.3318	25.451	49.2126	10.3651	10.3651	11.8964	11.8964	10.3703	10.3703	11.8808	11.8808
0.0446	0.0446	41.8742	31.5091	52.2392	28.4694	16.5728	40.366	45.7514	35.3812	56.1216	37.2603	25.3794	49.1411	10.365	10.365	11.8966	11.8966	10.3702	10.3702	11.8809	11.8809
0.0447	0.0447	41.805	31.44	52.17	28.3979	16.501	40.2947	45.6823	35.3122	56.0524	37.1888	25.3079	49.0697	10.365	10.365	11.8968	11.8968	10.3701	10.3701	11.8809	11.8809
0.0448	0.0448	41.7359	31.3709	52.1008	28.3263	16.4293	40.2234	45.6131	35.2432	55.9831	37.1172	25.2363	48.9982	10.365	10.365	11.897	11.897	10.37	10.37	11.8809	11.8809
0.0449	0.0449	41.6667	31.3018	52.0317	28.2548	16.3575	40.1521	45.544	35.1742	55.9139	37.0457	25.1647	48.9267	10.3649	10.3649	11.8973	11.8973	10.3699	10.3699	11.881	11.881
0.045	0.045	41.5976	31.2327	51.9625	28.1833	16.2858	40.0808	45.4749	35.1051	55.8446	36.9742	25.0932	48.8552	10.3649	10.3649	11.8975	11.8975	10.3697	10.3697	11.881	11.881
0.0451	0.0451	41.5284	31.1636	51.8933	28.1118	16.214	40.0095	45.4057	35.0361	55.7753	36.9027	25.0216	48.7837	10.3649	10.3649	11.8977	11.8977	10.3696	10.3696	11.8811	11.8811
0.0452	0.0452	41.4593	31.0945	51.8241	28.0402	16.1423	39.9382	45.3366	34.967	55.7061	36.8311	24.95	48.7122	10.3648	10.3648	11.8979	11.8979	10.3695	10.3695	11.8811	11.8811
0.0453	0.0453	41.3902	31.0253	51.755	27.9687	16.0705	39.8669	45.2674	34.898	55.6368	36.7596	24.8784	48.6408	10.3648	10.3648	11.8982	11.8982	10.3694	10.3694	11.8812	11.8812
0.0454	0.0454	41.321	30.9562	51.6858	27.8972	15.9988	39.7956	45.1983	34.829	55.5676	36.6881	24.8069	48.5693	10.3648	10.3648	11.8984	11.8984	10.3693	10.3693	11.8812	11.8812
0.0455	0.0455	41.2519	30.8871	51.6166	27.8256	15.927	39.7243	45.1291	34.7599	55.4984	36.6165	24.7353	48.4978	10.3648	10.3648	11.8986	11.8986	10.3692	10.3692	11.8813	11.8813
0.0456	0.0456	41.1827	30.818	51.5475	27.7541	15.8553	39.653	45.06	34.6909	55.4291	36.545	24.6637	48.4263	10.3647	10.3647	11.8988	11.8988	10.3691	10.3691	11.8813	11.8813
0.0457	0.0457	41.1136	30.7489	51.4783	27.6826	15.7835	39.5817	44.9909	34.6219	55.3599	36.4735	24.5921	48.3549	10.3647	10.3647	11.8991	11.8991	10.369	10.369	11.8814	11.8814
0.0458	0.0458	41.0444	30.6798	51.4091	27.6111	15.7118	39.5104	44.9217	34.5528	55.2906	36.402	24.5205	48.2834	10.3647	10.3647	11.8993	11.8993	10.3689	10.3689	11.8814	11.8814
0.0459	0.0459	40.9753	30.6106	51.34	27.5395	15.64	39.4391	44.8526	34.4838	55.2214	36.3304	24.449	48.2119	10.3647	10.3647	11.8995	11.8995	10.3688	10.3688	11.8815	11.8815
0.046	0.046	40.9062	30.5415	51.2708	27.468	15.5682	39.3678	44.7834	34.4147	55.1521	36.2589	24.3774	48.1405	10.3646	10.3646	11.8998	11.8998	10.3687	10.3687	11.8815	11.8815
0.0461	0.0461	40.837	30.4724	51.2016	27.3965	15.4965	39.2965	44.7143	34.3457	55.0829	36.1874	24.3058	48.069	10.3646	10.3646	11.9	11.9	10.3686	10.3686	11.8816	11.8816
0.0462	0.0462	40.7679	30.4033	51.1325	27.325	15.4247	39.2252	44.6451	34.2766	55.0137	36.1159	24.2342	47.9975	10.3646	10.3646	11.9003	11.9003	10.3685	10.3685	11.8817	11.8817
0.0463	0.0463	40.6987	30.3341	51.0633	27.2534	15.3529	39.1539	44.576	34.2076	54.9444	36.0443	24.1626	47.9261	10.3646	10.3646	11.9005	11.9005	10.3684	10.3684	11.8817	11.8817
0.0464	0.0464	40.6296	30.265	50.9942	27.1819	15.2812	39.0827	44.5069	34.1385	54.8752	35.9728	24.091	47.8546	10.3646	10.3646	11.9007	11.9007	10.3683	10.3683	11.8818	11.8818
0.0465	0.0465	40.5604	30.1959	50.925	27.1104	15.2094	39.0114	44.4377	34.0695	54.8059	35.9013	24.0194	47.7831	10.3646	10.3646	11.901	11.901	10.3682	10.3682	11.8819	11.8819
0.0466	0.0466	40.4913	30.1268	50.8558	27.0389	15.1376	38.9401	44.3686	34.0004	54.7367	35.8298	23.9478	47.7117	10.3645	10.3645	11.9012	11.9012	10.3681	10.3681	11.8819	11.8819
0.0467	0.0467	40.4222	30.0576	50.7867	26.9673	15.0659	38.8688	44.2994	33.9314	54.6675	35.7582	23.8763	47.6402	10.3645	10.3645	11.9015	11.9015	10.368	10.368	11.882	11.882
0.0468	0.0468	40.353	29.9885	50.7175	26.8958	14.9941	38.7975	44.2303	33.8623	54.5982	35.6867	23.8047	47.5688	10.3645	10.3645	11.9017	11.9017	10.3679	10.3679	11.8821	11.8821
0.0469	0.0469	40.2839	29.9194	50.6484	26.8243	14.9223	38.7263	44.1611	33.7933	54.529	35.6152	23.7331	47.4973	10.3645	10.3645	11.902	11.902	10.3679	10.3679	11.8821	11.8821
0.047	0.047	40.2147	29.8502	50.5792	26.7528	14.8505	38.655	44.092	33.7242	54.4598	35.5437	23.6615	47.4259	10.3645	10.3645	11.9022	11.9022	10.3678	10.3678	11.8822	11.8822
0.0471	0.0471	40.1456	29.7811	50.5101	26.6812	14.7787	38.5837	44.0229	33.6552	54.3905	35.4721	23.5899	47.3544	10.3645	10.3645	11.9025	11.9025	10.3677	10.3677	11.8823	11.8823
0.0472	0.0472	40.0764	29.712	50.4409	26.6097	14.707	38.5124	43.9537	33.5861	54.3213	35.4006	23.5183	47.283	10.3645	10.3645	11.9027	11.9027	10.3676	10.3676	11.8823	11.8823
0.0473	0.0473	40.0073	29.6428	50.3718	26.5382	14.6352	38.4412	43.8846	33.5171	54.2521	35.3291	23.4467	47.2115	10.3645	10.3645	11.903	11.903	10.3675	10.3675	11.8824	11.8824
0.0474	0.0474	39.9382	29.5737	50.3026	26.4667	14.5634	38.3699	43.8154	33.448	54.1829	35.2576	23.3751	47.1401	10.3645	10.3645	11.9033	11.9033	10.3674	10.3674	11.8825	11.8825
0.0475	0.0475	39.869	29.5046	50.2335	26.3951	14.4916	38.2986	43.7463	33.379	54.1136	35.186	23.3034	47.0686	10.3645	10.3645	11.9035	11.9035	10.3673	10.3673	11.8826	11.8826
0.0476	0.0476	39.7999	29.4354	50.1643	26.3236	14.4198	38.2274	43.6772	33.3099	54.0444	35.1145	23.2318	46.9972	10.3645	10.3645	11.9038	11.9038	10.3673	10.3673	11.8827	11.8827
0.0477	0.0477	39.7307	29.3663	50.0952	26.2521	14.348	38.1561	43.608	33.2408	53.9752	35.043	23.1602	46.9257	10.3645	10.3645	11.904	11.904	10.3672	10.3672	11.8827	11.8827
0.0478	0.0478	39.6616	29.2971	50.026	26.1806	14.2763	38.0848	43.5389	33.1718	53.906	34.9715	23.0886	46.8543	10.3645	10.3645	11.9043	11.9043	10.3671	10.3671	11.8828	11.8828
0.0479	0.0479	39.5924	29.228	49.9569	26.109	14.2045	38.0136	43.4697	33.1027	53.8367	34.8999	23.017	46.7828	10.3645	10.3645	11.9046	11.9046	10.367	10.367	11.8829	11.8829
0.048	0.048	39.5233	29.1589	49.8878	26.0375	14.1327	37.9423	43.4006	33.0336	53.7675	34.8284	22.9454	46.7114	10.3645	10.3645	11.9048	11.9048	10.3669	10.3669	11.883	11.883
0.0481	0.0481	39.4542	29.0897	49.8186	25.966	14.0609	37.8711	43.3314	32.9646	53.6983	34.7569	22.8738	46.64	10.3645	10.3645	11.9051	11.9051	10.3669	10.3669	11.8831	11.8831
0.0482	0.0482	39.385	29.0206	49.7495	25.8944	13.9891	37.7998	43.2623	32.8955	53.6291	34.6853	22.8022	46.5685	10.3645	10.3645	11.9054	11.9054	10.3668	10.3668	11.8832	11.8832
0.0483	0.0483	39.3159	28.9514	49.6803	25.8229	13.9173	37.7285	43.1932	32.8264	53.5599	34.6138	22.7306	46.4971	10.3645	10.3645	11.9056	11.9056	10.3667	10.3667	11.8833	11.8833
0.0484	0.0484	39.2467	28.8823	49.6112	25.7514	13.8455	37.6573	43.124	32.7574	53.4906	34.5423	22.6589	46.4257	10.3645	10.3645	11.9059	11.9059	10.3666	10.3666	11.8834	11.8834
0.0485	0.0485	39.1776	28.8131	49.5421	25.6799	13.7737	37.586	43.0549	32.6883	53.4214	34.4708	22.5873	46.3542	10.3645	10.3645	11.9062	11.9062	10.3666	10.3666	11.8835	11.8835
0.0486	0.0486	39.1084	28.744	49.4729	25.6083	13.7019	37.5148	42.9857	32.6192	53.3522	34.3992	22.5157	46.2828	10.3645	10.3645	11.9064	11.9064	10.3665	10.3665	11.8835	11.8835
0.0487	0.0487	39.0393	28.6748	49.4038	25.5368	13.6301	37.4435	42.9166	32.5502	53.283	34.3277	22.4441	46.2114	10.3645	10.3645	11.9067	11.9067	10.3664	10.3664	11.8836	11.8836
0.0488	0.0488	38.9702	28.6057	49.3347	25.4653	13.5583	37.3723	42.8474	32.4811	53.2138	34.2562	22.3725	46.1399	10.3645	10.3645	11.907	11.907	10.3664	10.3664	11.8837	11.8837
0.0489	0.0489	38.901	28.5365	49.2655	25.3938	13.4865	37.301	42.7783	32.412	53.1446	34.1847	22.3008	46.0685	10.3645	10.3645	11.9073	11.9073	10.3663	10.3663	11.8838	11.8838
0.049	0.049	38.8319	28.4674	49.1964	25.3222	13.4147	37.2298	42.7092	32.3429	53.0754	34.1131	22.2292	45.9971	10.3645	10.3645	11.9076	11.9076	10.3662	10.3662	11.8839	11.8839
0.0491	0.0491	38.7627	28.3982	49.1273	25.2507	13.3429	37.1585	42.64	32.2739	53.0062	34.0416	22.1576	45.9257	10.3645	10.3645	11.9078	11.9078	10.3662	10.3662	11.884	11.884
0.0492	0.0492	38.6936	28.3291	49.0581	25.1792	13.2711	37.0873	42.5709	32.2048	52.937	33.9701	22.0859	45.8542	10.3645	10.3645	11.9081	11.9081	10.3661	10.3661	11.8841	11.8841
0.0493	0.0493	38.6245	28.2599	48.989	25.1077	13.1993	37.0161	42.5017	32.1357	52.8677	33.8986	22.0143	45.7828	10.3646	10.3646	11.9084	11.9084	10.366	10.366	11.8842	11.8842
0.0494	0.0494	38.5553	28.1907	48.9199	25.0361	13.1275	36.9448	42.4326	32.0666	52.7985	33.827	21.9427	45.7114	10.3646	10.3646	11.9087	11.9087	10.366	10.366	11.8844	11.8844
0.0495	0.0495	38.4862	28.1216	48.8508	24.9646	13.0556	36.8736	42.3634	31.9975	52.7293	33.7555	21.871	45.64	10.3646	10.3646	11.909	11.909	10.3659	10.3659	11.8845	11.8845
0.0496	0.0496	38.417	28.0524	48.7816	24.8931	12.9838	36.8023	42.2943	31.9285	52.6601	33.684	21.7994	45.5686	10.3646	10.3646	11.9093	11.9093	10.3658	10.3658	11.8846	11.8846
0.0497	0.0497	38.3479	27.9833	48.7125	24.8216	12.912	36.7311	42.2252	31.8594	52.5909	33.6125	21.7278	45.4971	10.3646	10.3646	11.9095	11.9095	10.3658	10.3658	11.8847	11.8847
0.0498	0.0498	38.2787	27.9141	48.6434	24.75	12.8402	36.6599	42.156	31.7903	52.5217	33.5409	21.6561	45.4257	10.3646	10.3646	11.9098	11.9098	10.3657	10.3657	11.8848	11.8848
0.0499	0.0499	38.2096	27.8449	48.5743	24.6785	12.7684	36.5886	42.0869	31.7212	52.4525	33.4694	21.5845	45.3543	10.3647	10.3647	11.9101	11.9101	10.3657	10.3657	11.8849	11.8849
0.05	0.05	38.1405	27.7758	48.5051	24.607	12.6966	36.5174	42.0177	31.6521	52.3833	33.3979	21.5129	45.2829	10.3647	10.3647	11.9104	11.9104	10.3656	10.3656	11.885	11.885
0.0501	0.0501	38.0713	27.7066	48.436	24.5355	12.6247	36.4462	41.9486	31.583	52.3141	33.3264	21.4412	45.2115	10.3647	10.3647	11.9107	11.9107	10.3655	10.3655	11.8851	11.8851
0.0502	0.0502	38.0022	27.6374	48.3669	24.4639	12.5529	36.3749	41.8794	31.514	52.2449	33.2548	21.3696	45.1401	10.3647	10.3647	11.911	11.911	10.3655	10.3655	11.8853	11.8853
0.0503	0.0503	37.933	27.5683	48.2978	24.3924	12.4811	36.3037	41.8103	31.4449	52.1757	33.1833	21.2979	45.0687	10.3648	10.3648	11.9113	11.9113	10.3654	10.3654	11.8854	11.8854
0.0504	0.0504	37.8639	27.4991	48.2287	24.3209	12.4093	36.2325	41.7412	31.3758	52.1065	33.1118	21.2263	44.9973	10.3648	10.3648	11.9116	11.9116	10.3654	10.3654	11.8855	11.8855
0.0505	0.0505	37.7947	27.4299	48.1595	24.2494	12.3374	36.1613	41.672	31.3067	52.0373	33.0403	21.1546	44.9259	10.3648	10.3648	11.9119	11.9119	10.3653	10.3653	11.8856	11.8856
0.0506	0.0506	37.7256	27.3608	48.0904	24.1778	12.2656	36.09	41.6029	31.2376	51.9681	32.9687	21.083	44.8545	10.3648	10.3648	11.9122	11.9122	10.3653	10.3653	11.8857	11.8857
0.0507	0.0507	37.6565	27.2916	48.0213	24.1063	12.1938	36.0188	41.5337	31.1685	51.899	32.8972	21.0113	44.7831	10.3649	10.3649	11.9125	11.9125	10.3652	10.3652	11.8859	11.8859
0.0508	0.0508	37.5873	27.2224	47.9522	24.0348	12.1219	35.9476	41.4646	31.0994	51.8298	32.8257	20.9397	44.7117	10.3649	10.3649	11.9128	11.9128	10.3652	10.3652	11.886	11.886
0.0509	0.0509	37.5182	27.1532	47.8831	23.9632	12.0501	35.8764	41.3954	31.0303	51.7606	32.7541	20.868	44.6403	10.3649	10.3649	11.9131	11.9131	10.3651	10.3651	11.8861	11.8861
0.051	0.051	37.449	27.0841	47.814	23.8917	11.9783	35.8052	41.3263	30.9612	51.6914	32.6826	20.7964	44.5689	10.365	10.365	11.9134	11.9134	10.3651	10.3651	11.8863	11.8863
0.0511	0.0511	37.3799	27.0149	47.7449	23.8202	11.9064	35.7339	41.2572	30.8921	51.6222	32.6111	20.7247	44.4975	10.365	10.365	11.9137	11.9137	10.365	10.365	11.8864	11.8864
0.0512	0.0512	37.3107	26.9457	47.6758	23.7487	11.8346	35.6627	41.188	30.823	51.553	32.5396	20.6531	44.4261	10.365	10.365	11.9141	11.9141	10.365	10.365	11.8865	11.8865
0.0513	0.0513	37.2416	26.8765	47.6067	23.6771	11.7628	35.5915	41.1189	30.7539	51.4838	32.468	20.5814	44.3547	10.3651	10.3651	11.9144	11.9144	10.365	10.365	11.8866	11.8866
0.0514	0.0514	37.1725	26.8074	47.5375	23.6056	11.6909	35.5203	41.0497	30.6848	51.4146	32.3965	20.5097	44.2833	10.3651	10.3651	11.9147	11.9147	10.3649	10.3649	11.8868	11.8868
0.0515	0.0515	37.1033	26.7382	47.4684	23.5341	11.6191	35.4491	40.9806	30.6157	51.3455	32.325	20.4381	44.2119	10.3651	10.3651	11.915	11.915	10.3649	10.3649	11.8869	11.8869
0.0516	0.0516	37.0342	26.669	47.3993	23.4626	11.5472	35.3779	40.9114	30.5466	51.2763	32.2535	20.3664	44.1405	10.3652	10.3652	11.9153	11.9153	10.3648	10.3648	11.8871	11.8871
0.0517	0.0517	36.965	26.5998	47.3302	23.391	11.4754	35.3067	40.8423	30.4775	51.2071	32.1819	20.2947	44.0691	10.3652	10.3652	11.9156	11.9156	10.3648	10.3648	11.8872	11.8872
0.0518	0.0518	36.8959	26.5306	47.2611	23.3195	11.4036	35.2355	40.7732	30.4084	51.1379	32.1104	20.2231	43.9977	10.3652	10.3652	11.916	11.916	10.3648	10.3648	11.8873	11.8873
0.0519	0.0519	36.8267	26.4615	47.192	23.248	11.3317	35.1643	40.704	30.3393	51.0687	32.0389	20.1514	43.9264	10.3653	10.3653	11.9163	11.9163	10.3647	10.3647	11.8875	11.8875
0.052	0.052	36.7576	26.3923	47.1229	23.1765	11.2599	35.0931	40.6349	30.2702	50.9996	31.9674	20.0797	43.855	10.3653	10.3653	11.9166	11.9166	10.3647	10.3647	11.8876	11.8876
0.0521	0.0521	36.6885	26.3231	47.0538	23.1049	11.188	35.0219	40.5657	30.2011	50.9304	31.8958	20.0081	43.7836	10.3654	10.3654	11.9169	11.9169	10.3646	10.3646	11.8878	11.8878
0.0522	0.0522	36.6193	26.2539	46.9847	23.0334	11.1162	34.9507	40.4966	30.132	50.8612	31.8243	19.9364	43.7122	10.3654	10.3654	11.9172	11.9172	10.3646	10.3646	11.8879	11.8879
0.0523	0.0523	36.5502	26.1847	46.9156	22.9619	11.0443	34.8795	40.4274	30.0629	50.792	31.7528	19.8647	43.6408	10.3655	10.3655	11.9176	11.9176	10.3646	10.3646	11.8881	11.8881
0.0524	0.0524	36.481	26.1155	46.8465	22.8904	10.9725	34.8083	40.3583	29.9938	50.7228	31.6813	19.793	43.5695	10.3655	10.3655	11.9179	11.9179	10.3645	10.3645	11.8882	11.8882
0.0525	0.0525	36.4119	26.0463	46.7774	22.8188	10.9006	34.7371	40.2892	29.9246	50.6537	31.6097	19.7214	43.4981	10.3656	10.3656	11.9182	11.9182	10.3645	10.3645	11.8884	11.8884
0.0526	0.0526	36.3427	25.9771	46.7083	22.7473	10.8287	34.6659	40.22	29.8555	50.5845	31.5382	19.6497	43.4267	10.3656	10.3656	11.9186	11.9186	10.3645	10.3645	11.8885	11.8885
0.0527	0.0527	36.2736	25.9079	46.6393	22.6758	10.7569	34.5947	40.1509	29.7864	50.5153	31.4667	19.578	43.3553	10.3657	10.3657	11.9189	11.9189	10.3645	10.3645	11.8887	11.8887
0.0528	0.0528	36.2045	25.8388	46.5702	22.6043	10.685	34.5235	40.0817	29.7173	50.4462	31.3952	19.5063	43.284	10.3657	10.3657	11.9192	11.9192	10.3644	10.3644	11.8888	11.8888
0.0529	0.0529	36.1353	25.7696	46.5011	22.5327	10.6132	34.4523	40.0126	29.6482	50.377	31.3236	19.4347	43.2126	10.3658	10.3658	11.9196	11.9196	10.3644	10.3644	11.889	11.889
0.053	0.053	36.0662	25.7004	46.432	22.4612	10.5413	34.3811	39.9434	29.5791	50.3078	31.2521	19.363	43.1412	10.3658	10.3658	11.9199	11.9199	10.3644	10.3644	11.8891	11.8891
0.0531	0.0531	35.997	25.6312	46.3629	22.3897	10.4694	34.3099	39.8743	29.51	50.2387	31.1806	19.2913	43.0699	10.3659	10.3659	11.9202	11.9202	10.3643	10.3643	11.8893	11.8893
0.0532	0.0532	35.9279	25.562	46.2938	22.3181	10.3976	34.2387	39.8052	29.4408	50.1695	31.109	19.2196	42.9985	10.3659	10.3659	11.9206	11.9206	10.3643	10.3643	11.8895	11.8895
0.0533	0.0533	35.8587	25.4928	46.2247	22.2466	10.3257	34.1675	39.736	29.3717	50.1003	31.0375	19.1479	42.9271	10.366	10.366	11.9209	11.9209	10.3643	10.3643	11.8896	11.8896
0.0534	0.0534	35.7896	25.4236	46.1556	22.1751	10.2538	34.0963	39.6669	29.3026	50.0312	30.966	19.0762	42.8558	10.366	10.366	11.9213	11.9213	10.3643	10.3643	11.8898	11.8898
0.0535	0.0535	35.7205	25.3544	46.0865	22.1036	10.182	34.0252	39.5977	29.2335	49.962	30.8945	19.0045	42.7844	10.3661	10.3661	11.9216	11.9216	10.3643	10.3643	11.8899	11.8899
0.0536	0.0536	35.6513	25.2852	46.0175	22.032	10.1101	33.954	39.5286	29.1644	49.8928	30.8229	18.9328	42.7131	10.3661	10.3661	11.9219	11.9219	10.3642	10.3642	11.8901	11.8901
0.0537	0.0537	35.5822	25.216	45.9484	21.9605	10.0382	33.8828	39.4594	29.0952	49.8237	30.7514	18.8611	42.6417	10.3662	10.3662	11.9223	11.9223	10.3642	10.3642	11.8903	11.8903
0.0538	0.0538	35.513	25.1468	45.8793	21.889	9.96636	33.8116	39.3903	29.0261	49.7545	30.6799	18.7894	42.5703	10.3663	10.3663	11.9226	11.9226	10.3642	10.3642	11.8904	11.8904
0.0539	0.0539	35.4439	25.0776	45.8102	21.8175	9.89449	33.7404	39.3212	28.957	49.6854	30.6084	18.7177	42.499	10.3663	10.3663	11.923	11.923	10.3642	10.3642	11.8906	11.8906
0.054	0.054	35.3747	25.0084	45.7411	21.7459	9.82261	33.6693	39.252	28.8878	49.6162	30.5368	18.6461	42.4276	10.3664	10.3664	11.9233	11.9233	10.3642	10.3642	11.8908	11.8908
0.0541	0.0541	35.3056	24.9391	45.6721	21.6744	9.75073	33.5981	39.1829	28.8187	49.547	30.4653	18.5744	42.3563	10.3665	10.3665	11.9237	11.9237	10.3642	10.3642	11.891	11.891
0.0542	0.0542	35.2365	24.8699	45.603	21.6029	9.67885	33.5269	39.1137	28.7496	49.4779	30.3938	18.5027	42.2849	10.3665	10.3665	11.924	11.924	10.3641	10.3641	11.8911	11.8911
0.0543	0.0543	35.1673	24.8007	45.5339	21.5314	9.60697	33.4558	39.0446	28.6805	49.4087	30.3223	18.4309	42.2136	10.3666	10.3666	11.9244	11.9244	10.3641	10.3641	11.8913	11.8913
0.0544	0.0544	35.0982	24.7315	45.4648	21.4598	9.53509	33.3846	38.9755	28.6113	49.3396	30.2507	18.3592	42.1422	10.3667	10.3667	11.9247	11.9247	10.3641	10.3641	11.8915	11.8915
0.0545	0.0545	35.029	24.6623	45.3958	21.3883	9.46321	33.3134	38.9063	28.5422	49.2704	30.1792	18.2875	42.0709	10.3667	10.3667	11.9251	11.9251	10.3641	10.3641	11.8917	11.8917
0.0546	0.0546	34.9599	24.5931	45.3267	21.3168	9.39132	33.2422	38.8372	28.4731	49.2013	30.1077	18.2158	41.9995	10.3668	10.3668	11.9255	11.9255	10.3641	10.3641	11.8919	11.8919
0.0547	0.0547	34.8907	24.5239	45.2576	21.2453	9.31944	33.1711	38.768	28.4039	49.1321	30.0362	18.1441	41.9282	10.3669	10.3669	11.9258	11.9258	10.3641	10.3641	11.892	11.892
0.0548	0.0548	34.8216	24.4547	45.1885	21.1737	9.24755	33.0999	38.6989	28.3348	49.063	29.9646	18.0724	41.8568	10.3669	10.3669	11.9262	11.9262	10.3641	10.3641	11.8922	11.8922
0.0549	0.0549	34.7525	24.3855	45.1195	21.1022	9.17566	33.0288	38.6297	28.2657	48.9938	29.8931	18.0007	41.7855	10.367	10.367	11.9265	11.9265	10.3641	10.3641	11.8924	11.8924
0.055	0.055	34.6833	24.3162	45.0504	21.0307	9.10377	32.9576	38.5606	28.1965	48.9247	29.8216	17.929	41.7142	10.3671	10.3671	11.9269	11.9269	10.3641	10.3641	11.8926	11.8926
0.0551	0.0551	34.6142	24.247	44.9813	20.9592	9.03188	32.8864	38.4915	28.1274	48.8555	29.7501	17.8573	41.6428	10.3672	10.3672	11.9273	11.9273	10.3641	10.3641	11.8928	11.8928
0.0552	0.0552	34.545	24.1778	44.9123	20.8876	8.95999	32.8153	38.4223	28.0582	48.7864	29.6785	17.7856	41.5715	10.3672	10.3672	11.9276	11.9276	10.3641	10.3641	11.893	11.893
0.0553	0.0553	34.4759	24.1086	44.8432	20.8161	8.88809	32.7441	38.3532	27.9891	48.7172	29.607	17.7139	41.5002	10.3673	10.3673	11.928	11.928	10.3641	10.3641	11.8932	11.8932
0.0554	0.0554	34.4068	24.0394	44.7741	20.7446	8.8162	32.673	38.284	27.92	48.6481	29.5355	17.6421	41.4288	10.3674	10.3674	11.9284	11.9284	10.3641	10.3641	11.8933	11.8933
0.0555	0.0555	34.3376	23.9701	44.7051	20.6731	8.7443	32.6018	38.2149	27.8508	48.579	29.464	17.5704	41.3575	10.3675	10.3675	11.9288	11.9288	10.3641	10.3641	11.8935	11.8935
0.0556	0.0556	34.2685	23.9009	44.636	20.6015	8.6724	32.5307	38.1457	27.7817	48.5098	29.3924	17.4987	41.2862	10.3676	10.3676	11.9291	11.9291	10.3641	10.3641	11.8937	11.8937
0.0557	0.0557	34.1993	23.8317	44.567	20.53	8.6005	32.4595	38.0766	27.7125	48.4407	29.3209	17.427	41.2148	10.3676	10.3676	11.9295	11.9295	10.3641	10.3641	11.8939	11.8939
0.0558	0.0558	34.1302	23.7625	44.4979	20.4585	8.5286	32.3884	38.0075	27.6434	48.3715	29.2494	17.3552	41.1435	10.3677	10.3677	11.9299	11.9299	10.3641	10.3641	11.8941	11.8941
0.0559	0.0559	34.061	23.6932	44.4288	20.3869	8.4567	32.3172	37.9383	27.5742	48.3024	29.1778	17.2835	41.0722	10.3678	10.3678	11.9303	11.9303	10.3641	10.3641	11.8943	11.8943
0.056	0.056	33.9919	23.624	44.3598	20.3154	8.38479	32.2461	37.8692	27.5051	48.2333	29.1063	17.2118	41.0008	10.3679	10.3679	11.9306	11.9306	10.3641	10.3641	11.8945	11.8945
0.0561	0.0561	33.9228	23.5548	44.2907	20.2439	8.31288	32.1749	37.8	27.4359	48.1641	29.0348	17.1401	40.9295	10.368	10.368	11.931	11.931	10.3641	10.3641	11.8947	11.8947
0.0562	0.0562	33.8536	23.4856	44.2217	20.1724	8.24098	32.1038	37.7309	27.3668	48.095	28.9633	17.0683	40.8582	10.3681	10.3681	11.9314	11.9314	10.3641	10.3641	11.8949	11.8949
0.0563	0.0563	33.7845	23.4163	44.1526	20.1008	8.16907	32.0326	37.6617	27.2976	48.0259	28.8917	16.9966	40.7869	10.3681	10.3681	11.9318	11.9318	10.3641	10.3641	11.8951	11.8951
0.0564	0.0564	33.7153	23.3471	44.0836	20.0293	8.09716	31.9615	37.5926	27.2285	47.9567	28.8202	16.9249	40.7156	10.3682	10.3682	11.9322	11.9322	10.3641	10.3641	11.8953	11.8953
0.0565	0.0565	33.6462	23.2779	44.0145	19.9578	8.02525	31.8903	37.5235	27.1593	47.8876	28.7487	16.8531	40.6442	10.3683	10.3683	11.9325	11.9325	10.3641	10.3641	11.8955	11.8955
0.0566	0.0566	33.577	23.2086	43.9454	19.8863	7.95333	31.8192	37.4543	27.0902	47.8185	28.6772	16.7814	40.5729	10.3684	10.3684	11.9329	11.9329	10.3642	10.3642	11.8958	11.8958
0.0567	0.0567	33.5079	23.1394	43.8764	19.8147	7.88142	31.7481	37.3852	27.021	47.7493	28.6056	16.7097	40.5016	10.3685	10.3685	11.9333	11.9333	10.3642	10.3642	11.896	11.896
0.0568	0.0568	33.4388	23.0702	43.8073	19.7432	7.8095	31.6769	37.316	26.9518	47.6802	28.5341	16.6379	40.4303	10.3686	10.3686	11.9337	11.9337	10.3642	10.3642	11.8962	11.8962
0.0569	0.0569	33.3696	23.0009	43.7383	19.6717	7.73759	31.6058	37.2469	26.8827	47.6111	28.4626	16.5662	40.359	10.3687	10.3687	11.9341	11.9341	10.3642	10.3642	11.8964	11.8964
0.057	0.057	33.3005	22.9317	43.6693	19.6002	7.66567	31.5347	37.1777	26.8135	47.542	28.3911	16.4945	40.2877	10.3688	10.3688	11.9345	11.9345	10.3642	10.3642	11.8966	11.8966
0.0571	0.0571	33.2313	22.8624	43.6002	19.5286	7.59375	31.4635	37.1086	26.7444	47.4728	28.3195	16.4227	40.2164	10.3689	10.3689	11.9349	11.9349	10.3642	10.3642	11.8968	11.8968
0.0572	0.0572	33.1622	22.7932	43.5312	19.4571	7.52183	31.3924	37.0395	26.6752	47.4037	28.248	16.351	40.1451	10.369	10.369	11.9353	11.9353	10.3642	10.3642	11.897	11.897
0.0573	0.0573	33.093	22.724	43.4621	19.3856	7.44991	31.3213	36.9703	26.606	47.3346	28.1765	16.2792	40.0737	10.3691	10.3691	11.9357	11.9357	10.3643	10.3643	11.8973	11.8973
0.0574	0.0574	33.0239	22.6547	43.3931	19.3141	7.37798	31.2501	36.9012	26.5369	47.2655	28.105	16.2075	40.0024	10.3692	10.3692	11.9361	11.9361	10.3643	10.3643	11.8975	11.8975
0.0575	0.0575	32.9548	22.5855	43.324	19.2425	7.30606	31.179	36.832	26.4677	47.1963	28.0334	16.1357	39.9311	10.3693	10.3693	11.9365	11.9365	10.3643	10.3643	11.8977	11.8977
0.0576	0.0576	32.8856	22.5162	43.255	19.171	7.23413	31.1079	36.7629	26.3986	47.1272	27.9619	16.064	39.8598	10.3694	10.3694	11.9369	11.9369	10.3643	10.3643	11.8979	11.8979
0.0577	0.0577	32.8165	22.447	43.1859	19.0995	7.1622	31.0368	36.6937	26.3294	47.0581	27.8904	15.9922	39.7885	10.3695	10.3695	11.9373	11.9373	10.3644	10.3644	11.8982	11.8982
0.0578	0.0578	32.7473	22.3777	43.1169	19.028	7.09027	30.9656	36.6246	26.2602	46.989	27.8189	15.9205	39.7172	10.3696	10.3696	11.9377	11.9377	10.3644	10.3644	11.8984	11.8984
0.0579	0.0579	32.6782	22.3085	43.0479	18.9564	7.01834	30.8945	36.5555	26.1911	46.9199	27.7473	15.8487	39.6459	10.3697	10.3697	11.9381	11.9381	10.3644	10.3644	11.8986	11.8986
0.058	0.058	32.609	22.2393	42.9788	18.8849	6.94641	30.8234	36.4863	26.1219	46.8507	27.6758	15.777	39.5746	10.3698	10.3698	11.9385	11.9385	10.3644	10.3644	11.8988	11.8988
0.0581	0.0581	32.5399	22.17	42.9098	18.8134	6.87447	30.7523	36.4172	26.0527	46.7816	27.6043	15.7052	39.5033	10.3699	10.3699	11.9389	11.9389	10.3645	10.3645	11.8991	11.8991
0.0582	0.0582	32.4708	22.1008	42.8408	18.7419	6.80254	30.6812	36.348	25.9835	46.7125	27.5328	15.6335	39.432	10.37	10.37	11.9393	11.9393	10.3645	10.3645	11.8993	11.8993
0.0583	0.0583	32.4016	22.0315	42.7717	18.6703	6.7306	30.6101	36.2789	25.9144	46.6434	27.4612	15.5617	39.3608	10.3701	10.3701	11.9397	11.9397	10.3645	10.3645	11.8995	11.8995
0.0584	0.0584	32.3325	21.9623	42.7027	18.5988	6.65866	30.5389	36.2097	25.8452	46.5743	27.3897	15.4899	39.2895	10.3702	10.3702	11.9401	11.9401	10.3646	10.3646	11.8998	11.8998
0.0585	0.0585	32.2633	21.893	42.6337	18.5273	6.58672	30.4678	36.1406	25.776	46.5052	27.3182	15.4182	39.2182	10.3703	10.3703	11.9406	11.9406	10.3646	10.3646	11.9	11.9
0.0586	0.0586	32.1942	21.8237	42.5646	18.4557	6.51478	30.3967	36.0715	25.7068	46.4361	27.2466	15.3464	39.1469	10.3704	10.3704	11.941	11.941	10.3646	10.3646	11.9002	11.9002
0.0587	0.0587	32.125	21.7545	42.4956	18.3842	6.44284	30.3256	36.0023	25.6377	46.367	27.1751	15.2746	39.0756	10.3706	10.3706	11.9414	11.9414	10.3647	10.3647	11.9005	11.9005
0.0588	0.0588	32.0559	21.6852	42.4266	18.3127	6.3709	30.2545	35.9332	25.5685	46.2979	27.1036	15.2029	39.0043	10.3707	10.3707	11.9418	11.9418	10.3647	10.3647	11.9007	11.9007
0.0589	0.0589	31.9868	21.616	42.3575	18.2412	6.29895	30.1834	35.864	25.4993	46.2288	27.0321	15.1311	38.933	10.3708	10.3708	11.9422	11.9422	10.3647	10.3647	11.901	11.901
0.059	0.059	31.9176	21.5467	42.2885	18.1696	6.227	30.1123	35.7949	25.4301	46.1597	26.9605	15.0593	38.8617	10.3709	10.3709	11.9426	11.9426	10.3648	10.3648	11.9012	11.9012
0.0591	0.0591	31.8485	21.4775	42.2195	18.0981	6.15506	30.0412	35.7257	25.3609	46.0905	26.889	14.9876	38.7905	10.371	10.371	11.9431	11.9431	10.3648	10.3648	11.9014	11.9014
0.0592	0.0592	31.7793	21.4082	42.1505	18.0266	6.08311	29.9701	35.6566	25.2918	46.0214	26.8175	14.9158	38.7192	10.3711	10.3711	11.9435	11.9435	10.3648	10.3648	11.9017	11.9017
0.0593	0.0593	31.7102	21.3389	42.0814	17.9551	6.01116	29.899	35.5875	25.2226	45.9523	26.746	14.844	38.6479	10.3713	10.3713	11.9439	11.9439	10.3649	10.3649	11.9019	11.9019
0.0594	0.0594	31.641	21.2697	42.0124	17.8835	5.9392	29.8279	35.5183	25.1534	45.8832	26.6744	14.7723	38.5766	10.3714	10.3714	11.9443	11.9443	10.3649	10.3649	11.9022	11.9022
0.0595	0.0595	31.5719	21.2004	41.9434	17.812	5.86725	29.7568	35.4492	25.0842	45.8141	26.6029	14.7005	38.5053	10.3715	10.3715	11.9448	11.9448	10.365	10.365	11.9024	11.9024
0.0596	0.0596	31.5028	21.1311	41.8744	17.7405	5.79529	29.6857	35.38	25.015	45.745	26.5314	14.6287	38.4341	10.3716	10.3716	11.9452	11.9452	10.365	10.365	11.9027	11.9027
0.0597	0.0597	31.4336	21.0619	41.8054	17.669	5.72334	29.6146	35.3109	24.9458	45.6759	26.4599	14.5569	38.3628	10.3717	10.3717	11.9456	11.9456	10.3651	10.3651	11.9029	11.9029
0.0598	0.0598	31.3645	20.9926	41.7363	17.5974	5.65138	29.5435	35.2417	24.8767	45.6068	26.3883	14.4851	38.2915	10.3719	10.3719	11.9461	11.9461	10.3651	10.3651	11.9032	11.9032
0.0599	0.0599	31.2953	20.9233	41.6673	17.5259	5.57942	29.4724	35.1726	24.8075	45.5378	26.3168	14.4134	38.2203	10.372	10.372	11.9465	11.9465	10.3651	10.3651	11.9034	11.9034
0.06	0.06	31.2262	20.8541	41.5983	17.4544	5.50746	29.4013	35.1035	24.7383	45.4687	26.2453	14.3416	38.149	10.3721	10.3721	11.9469	11.9469	10.3652	10.3652	11.9037	11.9037
0.0601	0.0601	31.157	20.7848	41.5293	17.3829	5.4355	29.3302	35.0343	24.6691	45.3996	26.1738	14.2698	38.0777	10.3722	10.3722	11.9474	11.9474	10.3652	10.3652	11.904	11.904
0.0602	0.0602	31.0879	20.7155	41.4603	17.3113	5.36353	29.2591	34.9652	24.5999	45.3305	26.1022	14.198	38.0065	10.3724	10.3724	11.9478	11.9478	10.3653	10.3653	11.9042	11.9042
0.0603	0.0603	31.0188	20.6463	41.3913	17.2398	5.29157	29.188	34.896	24.5307	45.2614	26.0307	14.1262	37.9352	10.3725	10.3725	11.9482	11.9482	10.3653	10.3653	11.9045	11.9045
0.0604	0.0604	30.9496	20.577	41.3223	17.1683	5.2196	29.117	34.8269	24.4615	45.1923	25.9592	14.0544	37.8639	10.3726	10.3726	11.9487	11.9487	10.3654	10.3654	11.9047	11.9047
0.0605	0.0605	30.8805	20.5077	41.2532	17.0968	5.14764	29.0459	34.7578	24.3923	45.1232	25.8877	13.9826	37.7927	10.3728	10.3728	11.9491	11.9491	10.3654	10.3654	11.905	11.905
0.0606	0.0606	30.8113	20.4384	41.1842	17.0252	5.07567	28.9748	34.6886	24.3231	45.0541	25.8161	13.9108	37.7214	10.3729	10.3729	11.9496	11.9496	10.3655	10.3655	11.9053	11.9053
0.0607	0.0607	30.7422	20.3692	41.1152	16.9537	5.0037	28.9037	34.6195	24.2539	44.985	25.7446	13.8391	37.6501	10.373	10.373	11.95	11.95	10.3656	10.3656	11.9055	11.9055
0.0608	0.0608	30.673	20.2999	41.0462	16.8822	4.93172	28.8326	34.5503	24.1847	44.9159	25.6731	13.7673	37.5789	10.3732	10.3732	11.9505	11.9505	10.3656	10.3656	11.9058	11.9058
0.0609	0.0609	30.6039	20.2306	40.9772	16.8107	4.85975	28.7615	34.4812	24.1155	44.8469	25.6015	13.6955	37.5076	10.3733	10.3733	11.9509	11.9509	10.3657	10.3657	11.9061	11.9061
0.061	0.061	30.5348	20.1613	40.9082	16.7391	4.78778	28.6905	34.412	24.0463	44.7778	25.53	13.6237	37.4364	10.3734	10.3734	11.9513	11.9513	10.3657	10.3657	11.9064	11.9064
0.0611	0.0611	30.4656	20.092	40.8392	16.6676	4.7158	28.6194	34.3429	23.9771	44.7087	25.4585	13.5519	37.3651	10.3736	10.3736	11.9518	11.9518	10.3658	10.3658	11.9066	11.9066
0.0612	0.0612	30.3965	20.0228	40.7702	16.5961	4.64382	28.5483	34.2738	23.9079	44.6396	25.387	13.4801	37.2939	10.3737	10.3737	11.9522	11.9522	10.3658	10.3658	11.9069	11.9069
0.0613	0.0613	30.3273	19.9535	40.7012	16.5245	4.57184	28.4772	34.2046	23.8387	44.5705	25.3154	13.4083	37.2226	10.3739	10.3739	11.9527	11.9527	10.3659	10.3659	11.9072	11.9072
0.0614	0.0614	30.2582	19.8842	40.6322	16.453	4.49986	28.4062	34.1355	23.7695	44.5014	25.2439	13.3365	37.1514	10.374	10.374	11.9532	11.9532	10.366	10.366	11.9075	11.9075
0.0615	0.0615	30.189	19.8149	40.5632	16.3815	4.42788	28.3351	34.0663	23.7003	44.4324	25.1724	13.2647	37.0801	10.3741	10.3741	11.9536	11.9536	10.366	10.366	11.9077	11.9077
0.0616	0.0616	30.1199	19.7456	40.4942	16.31	4.3559	28.264	33.9972	23.6311	44.3633	25.1009	13.1929	37.0089	10.3743	10.3743	11.9541	11.9541	10.3661	10.3661	11.908	11.908
0.0617	0.0617	30.0508	19.6763	40.4252	16.2384	4.28391	28.193	33.928	23.5619	44.2942	25.0293	13.121	36.9376	10.3744	10.3744	11.9545	11.9545	10.3662	10.3662	11.9083	11.9083
0.0618	0.0618	29.9816	19.6071	40.3562	16.1669	4.21193	28.1219	33.8589	23.4927	44.2251	24.9578	13.0492	36.8664	10.3746	10.3746	11.955	11.955	10.3662	10.3662	11.9086	11.9086
0.0619	0.0619	29.9125	19.5378	40.2872	16.0954	4.13994	28.0508	33.7898	23.4235	44.1561	24.8863	12.9774	36.7952	10.3747	10.3747	11.9554	11.9554	10.3663	10.3663	11.9089	11.9089
0.062	0.062	29.8433	19.4685	40.2182	16.0239	4.06795	27.9798	33.7206	23.3542	44.087	24.8148	12.9056	36.7239	10.3749	10.3749	11.9559	11.9559	10.3664	10.3664	11.9091	11.9091
0.0621	0.0621	29.7742	19.3992	40.1492	15.9523	3.99596	27.9087	33.6515	23.285	44.0179	24.7432	12.8338	36.6527	10.375	10.375	11.9564	11.9564	10.3664	10.3664	11.9094	11.9094
0.0622	0.0622	29.7051	19.3299	40.0802	15.8808	3.92397	27.8377	33.5823	23.2158	43.9488	24.6717	12.762	36.5814	10.3752	10.3752	11.9568	11.9568	10.3665	10.3665	11.9097	11.9097
0.0623	0.0623	29.6359	19.2606	40.0112	15.8093	3.85198	27.7666	33.5132	23.1466	43.8798	24.6002	12.6902	36.5102	10.3753	10.3753	11.9573	11.9573	10.3666	10.3666	11.91	11.91
0.0624	0.0624	29.5668	19.1913	39.9422	15.7378	3.77998	27.6955	33.444	23.0774	43.8107	24.5287	12.6184	36.439	10.3755	10.3755	11.9578	11.9578	10.3667	10.3667	11.9103	11.9103
0.0625	0.0625	29.4976	19.122	39.8732	15.6662	3.70799	27.6245	33.3749	23.0082	43.7416	24.4571	12.5465	36.3677	10.3756	10.3756	11.9582	11.9582	10.3667	10.3667	11.9106	11.9106
0.0626	0.0626	29.4285	19.0527	39.8042	15.5947	3.63599	27.5534	33.3058	22.9389	43.6726	24.3856	12.4747	36.2965	10.3758	10.3758	11.9587	11.9587	10.3668	10.3668	11.9109	11.9109
0.0627	0.0627	29.3593	18.9834	39.7353	15.5232	3.56399	27.4824	33.2366	22.8697	43.6035	24.3141	12.4029	36.2253	10.3759	10.3759	11.9592	11.9592	10.3669	10.3669	11.9112	11.9112
0.0628	0.0628	29.2902	18.9141	39.6663	15.4517	3.49199	27.4113	33.1675	22.8005	43.5344	24.2426	12.3311	36.154	10.3761	10.3761	11.9597	11.9597	10.367	10.367	11.9115	11.9115
0.0629	0.0629	29.2211	18.8448	39.5973	15.3801	3.41999	27.3403	33.0983	22.7313	43.4654	24.171	12.2592	36.0828	10.3762	10.3762	11.9601	11.9601	10.367	10.367	11.9118	11.9118
0.063	0.063	29.1519	18.7755	39.5283	15.3086	3.34799	27.2692	33.0292	22.6621	43.3963	24.0995	12.1874	36.0116	10.3764	10.3764	11.9606	11.9606	10.3671	10.3671	11.9121	11.9121
0.0631	0.0631	29.0828	18.7062	39.4593	15.2371	3.27598	27.1982	32.96	22.5928	43.3272	24.028	12.1156	35.9404	10.3766	10.3766	11.9611	11.9611	10.3672	10.3672	11.9124	11.9124
0.0632	0.0632	29.0136	18.6369	39.3903	15.1656	3.20398	27.1271	32.8909	22.5236	43.2582	23.9565	12.0438	35.8691	10.3767	10.3767	11.9616	11.9616	10.3673	10.3673	11.9127	11.9127
0.0633	0.0633	28.9445	18.5676	39.3214	15.094	3.13197	27.0561	32.8218	22.4544	43.1891	23.8849	11.9719	35.7979	10.3769	10.3769	11.9621	11.9621	10.3674	10.3674	11.913	11.913
0.0634	0.0634	28.8753	18.4983	39.2524	15.0225	3.05996	26.985	32.7526	22.3852	43.1201	23.8134	11.9001	35.7267	10.377	10.377	11.9625	11.9625	10.3674	10.3674	11.9133	11.9133
0.0635	0.0635	28.8062	18.429	39.1834	14.951	2.98795	26.914	32.6835	22.3159	43.051	23.7419	11.8283	35.6555	10.3772	10.3772	11.963	11.963	10.3675	10.3675	11.9136	11.9136
0.0636	0.0636	28.7371	18.3597	39.1144	14.8794	2.91594	26.843	32.6143	22.2467	42.9819	23.6703	11.7564	35.5843	10.3774	10.3774	11.9635	11.9635	10.3676	10.3676	11.9139	11.9139
0.0637	0.0637	28.6679	18.2904	39.0454	14.8079	2.84393	26.7719	32.5452	22.1775	42.9129	23.5988	11.6846	35.513	10.3775	10.3775	11.964	11.964	10.3677	10.3677	11.9142	11.9142
0.0638	0.0638	28.5988	18.2211	38.9765	14.7364	2.77192	26.7009	32.476	22.1083	42.8438	23.5273	11.6128	35.4418	10.3777	10.3777	11.9645	11.9645	10.3678	10.3678	11.9145	11.9145
0.0639	0.0639	28.5296	18.1518	38.9075	14.6649	2.6999	26.6298	32.4069	22.039	42.7748	23.4558	11.5409	35.3706	10.3779	10.3779	11.965	11.965	10.3679	10.3679	11.9148	11.9148
0.064	0.064	28.4605	18.0825	38.8385	14.5933	2.62788	26.5588	32.3378	21.9698	42.7057	23.3842	11.4691	35.2994	10.378	10.378	11.9655	11.9655	10.368	10.368	11.9152	11.9152
0.0641	0.0641	28.3913	18.0131	38.7695	14.5218	2.55587	26.4878	32.2686	21.9006	42.6367	23.3127	11.3972	35.2282	10.3782	10.3782	11.966	11.966	10.3681	10.3681	11.9155	11.9155
0.0642	0.0642	28.3222	17.9438	38.7006	14.4503	2.48385	26.4167	32.1995	21.8313	42.5676	23.2412	11.3254	35.157	10.3784	10.3784	11.9664	11.9664	10.3682	10.3682	11.9158	11.9158
0.0643	0.0643	28.2531	17.8745	38.6316	14.3788	2.41182	26.3457	32.1303	21.7621	42.4986	23.1697	11.2536	35.0858	10.3785	10.3785	11.9669	11.9669	10.3682	10.3682	11.9161	11.9161
0.0644	0.0644	28.1839	17.8052	38.5626	14.3072	2.3398	26.2747	32.0612	21.6928	42.4295	23.0981	11.1817	35.0146	10.3787	10.3787	11.9674	11.9674	10.3683	10.3683	11.9164	11.9164
0.0645	0.0645	28.1148	17.7359	38.4937	14.2357	2.26778	26.2037	31.992	21.6236	42.3605	23.0266	11.1099	34.9434	10.3789	10.3789	11.9679	11.9679	10.3684	10.3684	11.9167	11.9167
0.0646	0.0646	28.0456	17.6666	38.4247	14.1642	2.19575	26.1326	31.9229	21.5544	42.2914	22.9551	11.038	34.8722	10.3791	10.3791	11.9684	11.9684	10.3685	10.3685	11.9171	11.9171
0.0647	0.0647	27.9765	17.5973	38.3557	14.0927	2.12373	26.0616	31.8538	21.4851	42.2224	22.8836	10.9662	34.801	10.3792	10.3792	11.9689	11.9689	10.3686	10.3686	11.9174	11.9174
0.0648	0.0648	27.9073	17.5279	38.2868	14.0211	2.0517	25.9906	31.7846	21.4159	42.1533	22.812	10.8943	34.7298	10.3794	10.3794	11.9694	11.9694	10.3687	10.3687	11.9177	11.9177
0.0649	0.0649	27.8382	17.4586	38.2178	13.9496	1.97967	25.9196	31.7155	21.3466	42.0843	22.7405	10.8225	34.6586	10.3796	10.3796	11.9699	11.9699	10.3688	10.3688	11.918	11.918
0.065	0.065	27.7691	17.3893	38.1488	13.8781	1.90764	25.8485	31.6463	21.2774	42.0153	22.669	10.7506	34.5874	10.3798	10.3798	11.9704	11.9704	10.3689	10.3689	11.9184	11.9184
0.0651	0.0651	27.6999	17.32	38.0799	13.8066	1.83561	25.7775	31.5772	21.2082	41.9462	22.5975	10.6788	34.5162	10.3799	10.3799	11.971	11.971	10.369	10.369	11.9187	11.9187
0.0652	0.0652	27.6308	17.2506	38.0109	13.735	1.76357	25.7065	31.508	21.1389	41.8772	22.5259	10.6069	34.445	10.3801	10.3801	11.9715	11.9715	10.3691	10.3691	11.919	11.919
0.0653	0.0653	27.5616	17.1813	37.9419	13.6635	1.69154	25.6355	31.4389	21.0697	41.8081	22.4544	10.535	34.3738	10.3803	10.3803	11.972	11.972	10.3692	10.3692	11.9194	11.9194
0.0654	0.0654	27.4925	17.112	37.873	13.592	1.6195	25.5645	31.3698	21.0004	41.7391	22.3829	10.4632	34.3026	10.3805	10.3805	11.9725	11.9725	10.3693	10.3693	11.9197	11.9197
0.0655	0.0655	27.4233	17.0427	37.804	13.5205	1.54747	25.4934	31.3006	20.9312	41.6701	22.3114	10.3913	34.2314	10.3807	10.3807	11.973	11.973	10.3694	10.3694	11.92	11.92
0.0656	0.0656	27.3542	16.9733	37.7351	13.4489	1.47543	25.4224	31.2315	20.8619	41.601	22.2398	10.3195	34.1602	10.3809	10.3809	11.9735	11.9735	10.3696	10.3696	11.9204	11.9204
0.0657	0.0657	27.2851	16.904	37.6661	13.3774	1.40339	25.3514	31.1623	20.7927	41.532	22.1683	10.2476	34.089	10.381	10.381	11.974	11.974	10.3697	10.3697	11.9207	11.9207
0.0658	0.0658	27.2159	16.8347	37.5971	13.3059	1.33134	25.2804	31.0932	20.7234	41.463	22.0968	10.1757	34.0178	10.3812	10.3812	11.9745	11.9745	10.3698	10.3698	11.9211	11.9211
0.0659	0.0659	27.1468	16.7654	37.5282	13.2344	1.2593	25.2094	31.024	20.6542	41.3939	22.0253	10.1039	33.9466	10.3814	10.3814	11.9751	11.9751	10.3699	10.3699	11.9214	11.9214
0.066	0.066	27.0776	16.696	37.4592	13.1628	1.18726	25.1384	30.9549	20.5849	41.3249	21.9537	10.032	33.8755	10.3816	10.3816	11.9756	11.9756	10.37	10.37	11.9217	11.9217
0.0661	0.0661	27.0085	16.6267	37.3903	13.0913	1.11521	25.0674	30.8858	20.5157	41.2559	21.8822	9.96012	33.8043	10.3818	10.3818	11.9761	11.9761	10.3701	10.3701	11.9221	11.9221
0.0662	0.0662	26.9393	16.5574	37.3213	13.0198	1.04316	24.9964	30.8166	20.4464	41.1868	21.8107	9.88825	33.7331	10.382	10.382	11.9766	11.9766	10.3702	10.3702	11.9224	11.9224
0.0663	0.0663	26.8702	16.488	37.2524	12.9482	0.971114	24.9254	30.7475	20.3771	41.1178	21.7391	9.81638	33.6619	10.3822	10.3822	11.9771	11.9771	10.3703	10.3703	11.9228	11.9228
0.0664	0.0664	26.8011	16.4187	37.1834	12.8767	0.899064	24.8544	30.6783	20.3079	41.0488	21.6676	9.7445	33.5907	10.3824	10.3824	11.9777	11.9777	10.3704	10.3704	11.9231	11.9231
0.0665	0.0665	26.7319	16.3493	37.1145	12.8052	0.827012	24.7834	30.6092	20.2386	40.9798	21.5961	9.67263	33.5196	10.3826	10.3826	11.9782	11.9782	10.3706	10.3706	11.9235	11.9235
0.0666	0.0666	26.6628	16.28	37.0455	12.7337	0.754959	24.7124	30.5401	20.1694	40.9107	21.5246	9.60075	33.4484	10.3828	10.3828	11.9787	11.9787	10.3707	10.3707	11.9238	11.9238
0.0667	0.0667	26.5936	16.2107	36.9766	12.6621	0.682905	24.6414	30.4709	20.1001	40.8417	21.453	9.52887	33.3772	10.383	10.383	11.9792	11.9792	10.3708	10.3708	11.9242	11.9242
0.0668	0.0668	26.5245	16.1413	36.9077	12.5906	0.610849	24.5704	30.4018	20.0309	40.7727	21.3815	9.45699	33.306	10.3832	10.3832	11.9798	11.9798	10.3709	10.3709	11.9245	11.9245
0.0669	0.0669	26.4553	16.072	36.8387	12.5191	0.538792	24.4994	30.3326	19.9616	40.7037	21.31	9.38511	33.2349	10.3834	10.3834	11.9803	11.9803	10.371	10.371	11.9249	11.9249
0.067	0.067	26.3862	16.0026	36.7698	12.4476	0.466733	24.4284	30.2635	19.8923	40.6346	21.2385	9.31323	33.1637	10.3836	10.3836	11.9808	11.9808	10.3712	10.3712	11.9252	11.9252
0.0671	0.0671	26.3171	15.9333	36.7008	12.376	0.394673	24.3574	30.1943	19.8231	40.5656	21.1669	9.24135	33.0925	10.3838	10.3838	11.9814	11.9814	10.3713	10.3713	11.9256	11.9256
0.0672	0.0672	26.2479	15.864	36.6319	12.3045	0.322612	24.2864	30.1252	19.7538	40.4966	21.0954	9.16946	33.0214	10.384	10.384	11.9819	11.9819	10.3714	10.3714	11.926	11.926
0.0673	0.0673	26.1788	15.7946	36.5629	12.233	0.250549	24.2154	30.0561	19.6845	40.4276	21.0239	9.09758	32.9502	10.3842	10.3842	11.9824	11.9824	10.3715	10.3715	11.9263	11.9263
0.0674	0.0674	26.1096	15.7253	36.494	12.1615	0.178485	24.1444	29.9869	19.6153	40.3586	20.9524	9.02569	32.879	10.3844	10.3844	11.983	11.983	10.3717	10.3717	11.9267	11.9267
0.0675	0.0675	26.0405	15.6559	36.4251	12.0899	0.106419	24.0735	29.9178	19.546	40.2895	20.8808	8.9538	32.8079	10.3846	10.3846	11.9835	11.9835	10.3718	10.3718	11.927	11.927
0.0676	0.0676	25.9713	15.5866	36.3561	12.0184	0.0343526	24.0025	29.8486	19.4767	40.2205	20.8093	8.88191	32.7367	10.3848	10.3848	11.9841	11.9841	10.3719	10.3719	11.9274	11.9274
0.0677	0.0677	25.9022	15.5172	36.2872	11.9469	-0.0377157	23.9315	29.7795	19.4074	40.1515	20.7378	8.81002	32.6656	10.385	10.385	11.9846	11.9846	10.372	10.372	11.9278	11.9278
0.0678	0.0678	25.8331	15.4479	36.2183	11.8754	-0.109785	23.8605	29.7103	19.3382	40.0825	20.6663	8.73812	32.5944	10.3852	10.3852	11.9851	11.9851	10.3722	10.3722	11.9281	11.9281
0.0679	0.0679	25.7639	15.3785	36.1493	11.8038	-0.181856	23.7895	29.6412	19.2689	40.0135	20.5947	8.66623	32.5232	10.3854	10.3854	11.9857	11.9857	10.3723	10.3723	11.9285	11.9285
0.068	0.068	25.6948	15.3092	36.0804	11.7323	-0.253929	23.7185	29.5721	19.1996	39.9445	20.5232	8.59433	32.4521	10.3856	10.3856	11.9862	11.9862	10.3724	10.3724	11.9289	11.9289
0.0681	0.0681	25.6256	15.2398	36.0115	11.6608	-0.326003	23.6476	29.5029	19.1303	39.8755	20.4517	8.52243	32.3809	10.3858	10.3858	11.9868	11.9868	10.3726	10.3726	11.9292	11.9292
0.0682	0.0682	25.5565	15.1705	35.9425	11.5893	-0.398078	23.5766	29.4338	19.0611	39.8065	20.3802	8.45053	32.3098	10.386	10.386	11.9873	11.9873	10.3727	10.3727	11.9296	11.9296
0.0683	0.0683	25.4874	15.1011	35.8736	11.5177	-0.470155	23.5056	29.3646	18.9918	39.7375	20.3086	8.37863	32.2386	10.3862	10.3862	11.9879	11.9879	10.3728	10.3728	11.93	11.93
0.0684	0.0684	25.4182	15.0317	35.8047	11.4462	-0.542233	23.4346	29.2955	18.9225	39.6684	20.2371	8.30673	32.1675	10.3865	10.3865	11.9884	11.9884	10.373	10.373	11.9304	11.9304
0.0685	0.0685	25.3491	14.9624	35.7357	11.3747	-0.614312	23.3637	29.2263	18.8532	39.5994	20.1656	8.23483	32.0963	10.3867	10.3867	11.989	11.989	10.3731	10.3731	11.9307	11.9307
0.0686	0.0686	25.2799	14.893	35.6668	11.3032	-0.686393	23.2927	29.1572	18.784	39.5304	20.094	8.16292	32.0252	10.3869	10.3869	11.9895	11.9895	10.3732	10.3732	11.9311	11.9311
0.0687	0.0687	25.2108	14.8237	35.5979	11.2316	-0.758475	23.2217	29.0881	18.7147	39.4614	20.0225	8.09102	31.954	10.3871	10.3871	11.9901	11.9901	10.3734	10.3734	11.9315	11.9315
0.0688	0.0688	25.1416	14.7543	35.529	11.1601	-0.830559	23.1508	29.0189	18.6454	39.3924	19.951	8.01911	31.8829	10.3873	10.3873	11.9907	11.9907	10.3735	10.3735	11.9319	11.9319
0.0689	0.0689	25.0725	14.6849	35.46	11.0886	-0.902644	23.0798	28.9498	18.5761	39.3234	19.8795	7.9472	31.8117	10.3875	10.3875	11.9912	11.9912	10.3737	10.3737	11.9323	11.9323
0.069	0.069	25.0034	14.6156	35.3911	11.017	-0.97473	23.0088	28.8806	18.5068	39.2544	19.8079	7.87529	31.7406	10.3878	10.3878	11.9918	11.9918	10.3738	10.3738	11.9327	11.9327
0.0691	0.0691	24.9342	14.5462	35.3222	10.9455	-1.04682	22.9379	28.8115	18.4375	39.1854	19.7364	7.80338	31.6695	10.388	10.388	11.9923	11.9923	10.3739	10.3739	11.933	11.933
0.0692	0.0692	24.8651	14.4769	35.2533	10.874	-1.11891	22.8669	28.7423	18.3682	39.1164	19.6649	7.73146	31.5983	10.3882	10.3882	11.9929	11.9929	10.3741	10.3741	11.9334	11.9334
0.0693	0.0693	24.7959	14.4075	35.1844	10.8025	-1.191	22.7959	28.6732	18.299	39.0474	19.5934	7.65955	31.5272	10.3884	10.3884	11.9935	11.9935	10.3742	10.3742	11.9338	11.9338
0.0694	0.0694	24.7268	14.3381	35.1154	10.7309	-1.26309	22.725	28.6041	18.2297	38.9784	19.5218	7.58763	31.456	10.3887	10.3887	11.994	11.994	10.3744	10.3744	11.9342	11.9342
0.0695	0.0695	24.6576	14.2688	35.0465	10.6594	-1.33518	22.654	28.5349	18.1604	38.9094	19.4503	7.51572	31.3849	10.3889	10.3889	11.9946	11.9946	10.3745	10.3745	11.9346	11.9346
0.0696	0.0696	24.5885	14.1994	34.9776	10.5879	-1.40728	22.5831	28.4658	18.0911	38.8405	19.3788	7.4438	31.3138	10.3891	10.3891	11.9952	11.9952	10.3747	10.3747	11.935	11.935
0.0697	0.0697	24.5194	14.13	34.9087	10.5164	-1.47937	22.5121	28.3966	18.0218	38.7715	19.3073	7.37188	31.2427	10.3893	10.3893	11.9957	11.9957	10.3748	10.3748	11.9354	11.9354
0.0698	0.0698	24.4502	14.0606	34.8398	10.4448	-1.55147	22.4411	28.3275	17.9525	38.7025	19.2357	7.29996	31.1715	10.3896	10.3896	11.9963	11.9963	10.375	10.375	11.9358	11.9358
0.0699	0.0699	24.3811	13.9913	34.7709	10.3733	-1.62357	22.3702	28.2583	17.8832	38.6335	19.1642	7.22803	31.1004	10.3898	10.3898	11.9969	11.9969	10.3751	10.3751	11.9362	11.9362
0.07	0.07	24.3119	13.9219	34.702	10.3018	-1.69567	22.2992	28.1892	17.8139	38.5645	19.0927	7.15611	31.0293	10.39	10.39	11.9975	11.9975	10.3753	10.3753	11.9366	11.9366
0.0701	0.0701	24.2428	13.8525	34.633	10.2303	-1.76777	22.2283	28.1201	17.7446	38.4955	19.0212	7.08418	30.9581	10.3903	10.3903	11.998	11.998	10.3754	10.3754	11.937	11.937
0.0702	0.0702	24.1736	13.7831	34.5641	10.1587	-1.83987	22.1573	28.0509	17.6753	38.4265	18.9496	7.01225	30.887	10.3905	10.3905	11.9986	11.9986	10.3756	10.3756	11.9374	11.9374
0.0703	0.0703	24.1045	13.7138	34.4952	10.0872	-1.91198	22.0864	27.9818	17.606	38.3575	18.8781	6.94033	30.8159	10.3907	10.3907	11.9992	11.9992	10.3758	10.3758	11.9378	11.9378
0.0704	0.0704	24.0354	13.6444	34.4263	10.0157	-1.98408	22.0155	27.9126	17.5367	38.2885	18.8066	6.86839	30.7448	10.391	10.391	11.9998	11.9998	10.3759	10.3759	11.9382	11.9382
0.0705	0.0705	23.9662	13.575	34.3574	9.94416	-2.05619	21.9445	27.8435	17.4674	38.2196	18.7351	6.79646	30.6736	10.3912	10.3912	12.0003	12.0003	10.3761	10.3761	11.9386	11.9386
0.0706	0.0706	23.8971	13.5056	34.2885	9.87263	-2.1283	21.8736	27.7743	17.3981	38.1506	18.6635	6.72453	30.6025	10.3914	10.3914	12.0009	12.0009	10.3762	10.3762	11.939	11.939
0.0707	0.0707	23.8279	13.4363	34.2196	9.80111	-2.20041	21.8026	27.7052	17.3288	38.0816	18.592	6.6526	30.5314	10.3917	10.3917	12.0015	12.0015	10.3764	10.3764	11.9394	11.9394
0.0708	0.0708	23.7588	13.3669	34.1507	9.72958	-2.27252	21.7317	27.6361	17.2595	38.0126	18.5205	6.58066	30.4603	10.3919	10.3919	12.0021	12.0021	10.3765	10.3765	11.9398	11.9398
0.0709	0.0709	23.6896	13.2975	34.0818	9.65805	-2.34463	21.6607	27.5669	17.1902	37.9436	18.449	6.50872	30.3892	10.3922	10.3922	12.0027	12.0027	10.3767	10.3767	11.9402	11.9402
0.071	0.071	23.6205	13.2281	34.0129	9.58653	-2.41675	21.5898	27.4978	17.1209	37.8746	18.3774	6.43678	30.3181	10.3924	10.3924	12.0033	12.0033	10.3769	10.3769	11.9406	11.9406
0.0711	0.0711	23.5514	13.1587	33.944	9.515	-2.48886	21.5189	27.4286	17.0516	37.8057	18.3059	6.36484	30.247	10.3926	10.3926	12.0039	12.0039	10.377	10.377	11.9411	11.9411
0.0712	0.0712	23.4822	13.0893	33.8751	9.44348	-2.56098	21.4479	27.3595	16.9823	37.7367	18.2344	6.2929	30.1758	10.3929	10.3929	12.0045	12.0045	10.3772	10.3772	11.9415	11.9415
0.0713	0.0713	23.4131	13.0199	33.8062	9.37195	-2.6331	21.377	27.2903	16.913	37.6677	18.1628	6.22096	30.1047	10.3931	10.3931	12.005	12.005	10.3774	10.3774	11.9419	11.9419
0.0714	0.0714	23.3439	12.9506	33.7373	9.30042	-2.70522	21.3061	27.2212	16.8437	37.5987	18.0913	6.14902	30.0336	10.3934	10.3934	12.0056	12.0056	10.3775	10.3775	11.9423	11.9423
0.0715	0.0715	23.2748	12.8812	33.6684	9.2289	-2.77734	21.2351	27.1521	16.7744	37.5298	18.0198	6.07707	29.9625	10.3936	10.3936	12.0062	12.0062	10.3777	10.3777	11.9427	11.9427
0.0716	0.0716	23.2056	12.8118	33.5995	9.15737	-2.84946	21.1642	27.0829	16.705	37.4608	17.9483	6.00512	29.8914	10.3939	10.3939	12.0068	12.0068	10.3779	10.3779	11.9431	11.9431
0.0717	0.0717	23.1365	12.7424	33.5306	9.08585	-2.92159	21.0933	27.0138	16.6357	37.3918	17.8767	5.93317	29.8203	10.3941	10.3941	12.0074	12.0074	10.378	10.378	11.9436	11.9436
0.0718	0.0718	23.0674	12.673	33.4617	9.01432	-2.99371	21.0223	26.9446	16.5664	37.3229	17.8052	5.86122	29.7492	10.3944	10.3944	12.008	12.008	10.3782	10.3782	11.944	11.944
0.0719	0.0719	22.9982	12.6036	33.3928	8.94279	-3.06584	20.9514	26.8755	16.4971	37.2539	17.7337	5.78927	29.6781	10.3946	10.3946	12.0086	12.0086	10.3784	10.3784	11.9444	11.9444
0.072	0.072	22.9291	12.5342	33.3239	8.87127	-3.13797	20.8805	26.8063	16.4278	37.1849	17.6622	5.71732	29.607	10.3949	10.3949	12.0092	12.0092	10.3786	10.3786	11.9448	11.9448
0.0721	0.0721	22.8599	12.4648	33.2551	8.79974	-3.21009	20.8096	26.7372	16.3585	37.1159	17.5906	5.64537	29.5359	10.3951	10.3951	12.0098	12.0098	10.3787	10.3787	11.9453	11.9453
0.0722	0.0722	22.7908	12.3954	33.1862	8.72822	-3.28223	20.7387	26.6681	16.2891	37.047	17.5191	5.57341	29.4648	10.3954	10.3954	12.0104	12.0104	10.3789	10.3789	11.9457	11.9457
0.0723	0.0723	22.7216	12.326	33.1173	8.65669	-3.35436	20.6677	26.5989	16.2198	36.978	17.4476	5.50145	29.3937	10.3956	10.3956	12.011	12.011	10.3791	10.3791	11.9461	11.9461
0.0724	0.0724	22.6525	12.2566	33.0484	8.58516	-3.42649	20.5968	26.5298	16.1505	36.909	17.3761	5.4295	29.3226	10.3959	10.3959	12.0117	12.0117	10.3793	10.3793	11.9466	11.9466
0.0725	0.0725	22.5834	12.1872	32.9795	8.51364	-3.49863	20.5259	26.4606	16.0812	36.8401	17.3045	5.35754	29.2515	10.3961	10.3961	12.0123	12.0123	10.3794	10.3794	11.947	11.947
0.0726	0.0726	22.5142	12.1178	32.9106	8.44211	-3.57076	20.455	26.3915	16.0119	36.7711	17.233	5.28557	29.1804	10.3964	10.3964	12.0129	12.0129	10.3796	10.3796	11.9474	11.9474
0.0727	0.0727	22.4451	12.0484	32.8417	8.37059	-3.6429	20.3841	26.3223	15.9425	36.7022	17.1615	5.21361	29.1094	10.3967	10.3967	12.0135	12.0135	10.3798	10.3798	11.9479	11.9479
0.0728	0.0728	22.3759	11.979	32.7729	8.29906	-3.71504	20.3132	26.2532	15.8732	36.6332	17.09	5.14165	29.0383	10.3969	10.3969	12.0141	12.0141	10.38	10.38	11.9483	11.9483
0.0729	0.0729	22.3068	11.9096	32.704	8.22753	-3.78718	20.2422	26.1841	15.8039	36.5642	17.0184	5.06968	28.9672	10.3972	10.3972	12.0147	12.0147	10.3802	10.3802	11.9488	11.9488
0.073	0.073	22.2376	11.8402	32.6351	8.15601	-3.85932	20.1713	26.1149	15.7346	36.4953	16.9469	4.99772	28.8961	10.3974	10.3974	12.0153	12.0153	10.3804	10.3804	11.9492	11.9492
0.0731	0.0731	22.1685	11.7708	32.5662	8.08448	-3.93146	20.1004	26.0458	15.6652	36.4263	16.8754	4.92575	28.825	10.3977	10.3977	12.0159	12.0159	10.3805	10.3805	11.9496	11.9496
0.0732	0.0732	22.0994	11.7014	32.4973	8.01296	-4.00361	20.0295	25.9766	15.5959	36.3574	16.8039	4.85378	28.7539	10.398	10.398	12.0166	12.0166	10.3807	10.3807	11.9501	11.9501
0.0733	0.0733	22.0302	11.632	32.4285	7.94143	-4.07575	19.9586	25.9075	15.5266	36.2884	16.7323	4.78181	28.6829	10.3982	10.3982	12.0172	12.0172	10.3809	10.3809	11.9505	11.9505
0.0734	0.0734	21.9611	11.5626	32.3596	7.8699	-4.1479	19.8877	25.8384	15.4572	36.2195	16.6608	4.70983	28.6118	10.3985	10.3985	12.0178	12.0178	10.3811	10.3811	11.951	11.951
0.0735	0.0735	21.8919	11.4932	32.2907	7.79838	-4.22005	19.8168	25.7692	15.3879	36.1505	16.5893	4.63786	28.5407	10.3988	10.3988	12.0184	12.0184	10.3813	10.3813	11.9514	11.9514
0.0736	0.0736	21.8228	11.4238	32.2218	7.72685	-4.2922	19.7459	25.7001	15.3186	36.0816	16.5178	4.56589	28.4696	10.399	10.399	12.0191	12.0191	10.3815	10.3815	11.9519	11.9519
0.0737	0.0737	21.7536	11.3543	32.153	7.65533	-4.36435	19.675	25.6309	15.2492	36.0126	16.4462	4.49391	28.3985	10.3993	10.3993	12.0197	12.0197	10.3817	10.3817	11.9523	11.9523
0.0738	0.0738	21.6845	11.2849	32.0841	7.5838	-4.4365	19.6041	25.5618	15.1799	35.9437	16.3747	4.42193	28.3275	10.3996	10.3996	12.0203	12.0203	10.3819	10.3819	11.9528	11.9528
0.0739	0.0739	21.6154	11.2155	32.0152	7.51227	-4.50866	19.5332	25.4926	15.1106	35.8747	16.3032	4.34995	28.2564	10.3998	10.3998	12.0209	12.0209	10.3821	10.3821	11.9532	11.9532
0.074	0.074	21.5462	11.1461	31.9463	7.44075	-4.58081	19.4623	25.4235	15.0412	35.8058	16.2316	4.27797	28.1853	10.4001	10.4001	12.0216	12.0216	10.3823	10.3823	11.9537	11.9537
0.0741	0.0741	21.4771	11.0767	31.8775	7.36922	-4.65297	19.3914	25.3544	14.9719	35.7368	16.1601	4.20599	28.1143	10.4004	10.4004	12.0222	12.0222	10.3825	10.3825	11.9541	11.9541
0.0742	0.0742	21.4079	11.0073	31.8086	7.2977	-4.72513	19.3205	25.2852	14.9026	35.6679	16.0886	4.13401	28.0432	10.4007	10.4007	12.0228	12.0228	10.3827	10.3827	11.9546	11.9546
0.0743	0.0743	21.3388	10.9378	31.7397	7.22617	-4.79729	19.2496	25.2161	14.8332	35.5989	16.0171	4.06202	27.9721	10.4009	10.4009	12.0235	12.0235	10.3828	10.3828	11.955	11.955
0.0744	0.0744	21.2697	10.8684	31.6709	7.15464	-4.86945	19.1787	25.1469	14.7639	35.53	15.9455	3.99003	27.9011	10.4012	10.4012	12.0241	12.0241	10.383	10.383	11.9555	11.9555
0.0745	0.0745	21.2005	10.799	31.602	7.08312	-4.94161	19.1078	25.0778	14.6945	35.461	15.874	3.91805	27.83	10.4015	10.4015	12.0247	12.0247	10.3832	10.3832	11.956	11.956
0.0746	0.0746	21.1314	10.7296	31.5331	7.01159	-5.01378	19.037	25.0086	14.6252	35.3921	15.8025	3.84606	27.7589	10.4018	10.4018	12.0254	12.0254	10.3834	10.3834	11.9564	11.9564
0.0747	0.0747	21.0622	10.6602	31.4643	6.94007	-5.08594	18.9661	24.9395	14.5558	35.3231	15.731	3.77407	27.6879	10.4021	10.4021	12.026	12.026	10.3837	10.3837	11.9569	11.9569
0.0748	0.0748	20.9931	10.5907	31.3954	6.86854	-5.15811	18.8952	24.8704	14.4865	35.2542	15.6594	3.70207	27.6168	10.4023	10.4023	12.0266	12.0266	10.3839	10.3839	11.9574	11.9574
0.0749	0.0749	20.9239	10.5213	31.3266	6.79701	-5.23028	18.8243	24.8012	14.4172	35.1853	15.5879	3.63008	27.5457	10.4026	10.4026	12.0273	12.0273	10.3841	10.3841	11.9578	11.9578
0.075	0.075	20.8548	10.4519	31.2577	6.72549	-5.30244	18.7534	24.7321	14.3478	35.1163	15.5164	3.55809	27.4747	10.4029	10.4029	12.0279	12.0279	10.3843	10.3843	11.9583	11.9583
0.0751	0.0751	20.7857	10.3825	31.1888	6.65396	-5.37462	18.6825	24.6629	14.2785	35.0474	15.4449	3.48609	27.4036	10.4032	10.4032	12.0286	12.0286	10.3845	10.3845	11.9588	11.9588
0.0752	0.0752	20.7165	10.313	31.12	6.58244	-5.44679	18.6117	24.5938	14.2091	34.9785	15.3733	3.41409	27.3326	10.4035	10.4035	12.0292	12.0292	10.3847	10.3847	11.9592	11.9592
0.0753	0.0753	20.6474	10.2436	31.0511	6.51091	-5.51896	18.5408	24.5246	14.1398	34.9095	15.3018	3.34209	27.2615	10.4038	10.4038	12.0299	12.0299	10.3849	10.3849	11.9597	11.9597
0.0754	0.0754	20.5782	10.1742	30.9823	6.43938	-5.59114	18.4699	24.4555	14.0704	34.8406	15.2303	3.27009	27.1905	10.404	10.404	12.0305	12.0305	10.3851	10.3851	11.9602	11.9602
0.0755	0.0755	20.5091	10.1047	30.9134	6.36786	-5.66331	18.399	24.3864	14.0011	34.7717	15.1588	3.19809	27.1194	10.4043	10.4043	12.0312	12.0312	10.3853	10.3853	11.9607	11.9607
0.0756	0.0756	20.4399	10.0353	30.8446	6.29633	-5.73549	18.3282	24.3172	13.9317	34.7027	15.0872	3.12609	27.0484	10.4046	10.4046	12.0318	12.0318	10.3855	10.3855	11.9611	11.9611
0.0757	0.0757	20.3708	9.96588	30.7757	6.22481	-5.80767	18.2573	24.2481	13.8623	34.6338	15.0157	3.05408	26.9773	10.4049	10.4049	12.0325	12.0325	10.3857	10.3857	11.9616	11.9616
0.0758	0.0758	20.3017	9.89645	30.7069	6.15328	-5.87985	18.1864	24.1789	13.793	34.5649	14.9442	2.98208	26.9063	10.4052	10.4052	12.0331	12.0331	10.3859	10.3859	11.9621	11.9621
0.0759	0.0759	20.2325	9.82701	30.638	6.08175	-5.95203	18.1155	24.1098	13.7236	34.4959	14.8727	2.91007	26.8352	10.4055	10.4055	12.0338	12.0338	10.3862	10.3862	11.9626	11.9626
0.076	0.076	20.1634	9.75758	30.5692	6.01023	-6.02421	18.0447	24.0406	13.6543	34.427	14.8011	2.83806	26.7642	10.4058	10.4058	12.0344	12.0344	10.3864	10.3864	11.9631	11.9631
0.0761	0.0761	20.0942	9.68814	30.5003	5.9387	-6.0964	17.9738	23.9715	13.5849	34.3581	14.7296	2.76605	26.6932	10.4061	10.4061	12.0351	12.0351	10.3866	10.3866	11.9636	11.9636
0.0762	0.0762	20.0251	9.6187	30.4315	5.86718	-6.16858	17.9029	23.9024	13.5156	34.2892	14.6581	2.69404	26.6221	10.4064	10.4064	12.0358	12.0358	10.3868	10.3868	11.964	11.964
0.0763	0.0763	19.9559	9.54926	30.3626	5.79565	-6.24077	17.8321	23.8332	13.4462	34.2202	14.5865	2.62203	26.5511	10.4067	10.4067	12.0364	12.0364	10.387	10.387	11.9645	11.9645
0.0764	0.0764	19.8868	9.47982	30.2938	5.72412	-6.31296	17.7612	23.7641	13.3768	34.1513	14.515	2.55001	26.48	10.407	10.407	12.0371	12.0371	10.3872	10.3872	11.965	11.965
0.0765	0.0765	19.8177	9.41038	30.2249	5.6526	-6.38515	17.6903	23.6949	13.3075	34.0824	14.4435	2.478	26.409	10.4073	10.4073	12.0377	12.0377	10.3875	10.3875	11.9655	11.9655
0.0766	0.0766	19.7485	9.34094	30.1561	5.58107	-6.45734	17.6195	23.6258	13.2381	34.0135	14.372	2.40598	26.338	10.4076	10.4076	12.0384	12.0384	10.3877	10.3877	11.966	11.966
0.0767	0.0767	19.6794	9.2715	30.0872	5.50955	-6.52953	17.5486	23.5566	13.1687	33.9446	14.3004	2.33396	26.2669	10.4079	10.4079	12.0391	12.0391	10.3879	10.3879	11.9665	11.9665
0.0768	0.0768	19.6102	9.20205	30.0184	5.43802	-6.60173	17.4778	23.4875	13.0994	33.8756	14.2289	2.26194	26.1959	10.4082	10.4082	12.0397	12.0397	10.3881	10.3881	11.967	11.967
0.0769	0.0769	19.5411	9.13261	29.9496	5.36649	-6.67392	17.4069	23.4184	13.03	33.8067	14.1574	2.18992	26.1249	10.4085	10.4085	12.0404	12.0404	10.3884	10.3884	11.9675	11.9675
0.077	0.077	19.4719	9.06316	29.8807	5.29497	-6.74612	17.3361	23.3492	12.9606	33.7378	14.0859	2.1179	26.0538	10.4088	10.4088	12.0411	12.0411	10.3886	10.3886	11.968	11.968
0.0771	0.0771	19.4028	8.99371	29.8119	5.22344	-6.81832	17.2652	23.2801	12.8913	33.6689	14.0143	2.04587	25.9828	10.4091	10.4091	12.0418	12.0418	10.3888	10.3888	11.9685	11.9685
0.0772	0.0772	19.3337	8.92426	29.743	5.15192	-6.89052	17.1944	23.2109	12.8219	33.6	13.9428	1.97385	25.9118	10.4094	10.4094	12.0424	12.0424	10.389	10.389	11.969	11.969
0.0773	0.0773	19.2645	8.85482	29.6742	5.08039	-6.96272	17.1235	23.1418	12.7525	33.5311	13.8713	1.90182	25.8408	10.4097	10.4097	12.0431	12.0431	10.3893	10.3893	11.9695	11.9695
0.0774	0.0774	19.1954	8.78536	29.6054	5.00887	-7.03492	17.0527	23.0726	12.6831	33.4621	13.7998	1.82979	25.7697	10.41	10.41	12.0438	12.0438	10.3895	10.3895	11.97	11.97
0.0775	0.0775	19.1262	8.71591	29.5365	4.93734	-7.10712	16.9818	23.0035	12.6138	33.3932	13.7282	1.75776	25.6987	10.4103	10.4103	12.0445	12.0445	10.3897	10.3897	11.9705	11.9705
0.0776	0.0776	19.0571	8.64646	29.4677	4.86581	-7.17933	16.911	22.9344	12.5444	33.3243	13.6567	1.68573	25.6277	10.4106	10.4106	12.0451	12.0451	10.39	10.39	11.971	11.971
0.0777	0.0777	18.9879	8.57701	29.3989	4.79429	-7.25154	16.8401	22.8652	12.475	33.2554	13.5852	1.6137	25.5567	10.4109	10.4109	12.0458	12.0458	10.3902	10.3902	11.9715	11.9715
0.0778	0.0778	18.9188	8.50755	29.33	4.72276	-7.32374	16.7693	22.7961	12.4056	33.1865	13.5137	1.54166	25.4857	10.4112	10.4112	12.0465	12.0465	10.3904	10.3904	11.972	11.972
0.0779	0.0779	18.8497	8.4381	29.2612	4.65124	-7.39595	16.6984	22.7269	12.3363	33.1176	13.4421	1.46963	25.4146	10.4116	10.4116	12.0472	12.0472	10.3907	10.3907	11.9725	11.9725
0.078	0.078	18.7805	8.36864	29.1924	4.57971	-7.46816	16.6276	22.6578	12.2669	33.0487	13.3706	1.39759	25.3436	10.4119	10.4119	12.0479	12.0479	10.3909	10.3909	11.973	11.973
0.0781	0.0781	18.7114	8.29918	29.1236	4.50818	-7.54037	16.5567	22.5886	12.1975	32.9798	13.2991	1.32555	25.2726	10.4122	10.4122	12.0486	12.0486	10.3911	10.3911	11.9735	11.9735
0.0782	0.0782	18.6422	8.22972	29.0547	4.43666	-7.61259	16.4859	22.5195	12.1281	32.9109	13.2276	1.25352	25.2016	10.4125	10.4125	12.0492	12.0492	10.3914	10.3914	11.974	11.974
0.0783	0.0783	18.5731	8.16026	28.9859	4.36513	-7.6848	16.4151	22.4504	12.0587	32.842	13.156	1.18147	25.1306	10.4128	10.4128	12.0499	12.0499	10.3916	10.3916	11.9746	11.9746
0.0784	0.0784	18.5039	8.0908	28.9171	4.29361	-7.75702	16.3442	22.3812	11.9894	32.7731	13.0845	1.10943	25.0596	10.4131	10.4131	12.0506	12.0506	10.3919	10.3919	11.9751	11.9751
0.0785	0.0785	18.4348	8.02134	28.8483	4.22208	-7.82924	16.2734	22.3121	11.92	32.7042	13.013	1.03739	24.9886	10.4135	10.4135	12.0513	12.0513	10.3921	10.3921	11.9756	11.9756
0.0786	0.0786	18.3657	7.95188	28.7794	4.15055	-7.90145	16.2026	22.2429	11.8506	32.6353	12.9415	0.965343	24.9176	10.4138	10.4138	12.052	12.052	10.3923	10.3923	11.9761	11.9761
0.0787	0.0787	18.2965	7.88241	28.7106	4.07903	-7.97367	16.1317	22.1738	11.7812	32.5664	12.8699	0.893297	24.8466	10.4141	10.4141	12.0527	12.0527	10.3926	10.3926	11.9766	11.9766
0.0788	0.0788	18.2274	7.81295	28.6418	4.0075	-8.0459	16.0609	22.1046	11.7118	32.4975	12.7984	0.821249	24.7756	10.4144	10.4144	12.0534	12.0534	10.3928	10.3928	11.9772	11.9772
0.0789	0.0789	18.1582	7.74348	28.573	3.93598	-8.11812	15.9901	22.0355	11.6424	32.4286	12.7269	0.7492	24.7045	10.4147	10.4147	12.0541	12.0541	10.3931	10.3931	11.9777	11.9777
0.079	0.079	18.0891	7.67402	28.5042	3.86445	-8.19034	15.9192	21.9664	11.573	32.3597	12.6553	0.677149	24.6335	10.4151	10.4151	12.0548	12.0548	10.3933	10.3933	11.9782	11.9782
0.0791	0.0791	18.0199	7.60455	28.4353	3.79292	-8.26257	15.8484	21.8972	11.5036	32.2908	12.5838	0.605097	24.5625	10.4154	10.4154	12.0555	12.0555	10.3936	10.3936	11.9787	11.9787
0.0792	0.0792	17.9508	7.53508	28.3665	3.7214	-8.33479	15.7776	21.8281	11.4343	32.2219	12.5123	0.533044	24.4915	10.4157	10.4157	12.0562	12.0562	10.3938	10.3938	11.9793	11.9793
0.0793	0.0793	17.8817	7.46561	28.2977	3.64987	-8.40702	15.7068	21.7589	11.3649	32.153	12.4408	0.460989	24.4206	10.4161	10.4161	12.0569	12.0569	10.3941	10.3941	11.9798	11.9798
0.0794	0.0794	17.8125	7.39614	28.2289	3.57835	-8.47925	15.6359	21.6898	11.2955	32.0841	12.3692	0.388933	24.3496	10.4164	10.4164	12.0576	12.0576	10.3943	10.3943	11.9803	11.9803
0.0795	0.0795	17.7434	7.32667	28.1601	3.50682	-8.55148	15.5651	21.6207	11.2261	32.0152	12.2977	0.316875	24.2786	10.4167	10.4167	12.0583	12.0583	10.3946	10.3946	11.9808	11.9808
0.0796	0.0796	17.6742	7.25719	28.0913	3.43529	-8.62372	15.4943	21.5515	11.1567	31.9463	12.2262	0.244816	24.2076	10.417	10.417	12.059	12.059	10.3948	10.3948	11.9814	11.9814
0.0797	0.0797	17.6051	7.18772	28.0225	3.36377	-8.69595	15.4235	21.4824	11.0873	31.8774	12.1547	0.172756	24.1366	10.4174	10.4174	12.0597	12.0597	10.3951	10.3951	11.9819	11.9819
0.0798	0.0798	17.5359	7.11824	27.9537	3.29224	-8.76818	15.3527	21.4132	11.0179	31.8086	12.0831	0.100694	24.0656	10.4177	10.4177	12.0604	12.0604	10.3953	10.3953	11.9824	11.9824
0.0799	0.0799	17.4668	7.04877	27.8848	3.22072	-8.84042	15.2819	21.3441	10.9485	31.7397	12.0116	0.0286306	23.9946	10.418	10.418	12.0611	12.0611	10.3956	10.3956	11.983	11.983
0.08	0.08	17.3977	6.97929	27.816	3.14919	-8.91266	15.211	21.2749	10.8791	31.6708	11.9401	-0.0434339	23.9236	10.4184	10.4184	12.0618	12.0618	10.3959	10.3959	11.9835	11.9835
0.0801	0.0801	17.3285	6.90981	27.7472	3.07766	-8.9849	15.1402	21.2058	10.8097	31.6019	11.8686	-0.1155	23.8526	10.4187	10.4187	12.0626	12.0626	10.3961	10.3961	11.9841	11.9841
0.0802	0.0802	17.2594	6.84033	27.6784	3.00614	-9.05714	15.0694	21.1367	10.7403	31.533	11.797	-0.187567	23.7816	10.419	10.419	12.0633	12.0633	10.3964	10.3964	11.9846	11.9846
0.0803	0.0803	17.1902	6.77085	27.6096	2.93461	-9.12938	14.9986	21.0675	10.6709	31.4641	11.7255	-0.259636	23.7107	10.4194	10.4194	12.064	12.064	10.3966	10.3966	11.9851	11.9851
0.0804	0.0804	17.1211	6.70137	27.5408	2.86309	-9.20162	14.9278	20.9984	10.6015	31.3953	11.654	-0.331706	23.6397	10.4197	10.4197	12.0647	12.0647	10.3969	10.3969	11.9857	11.9857
0.0805	0.0805	17.0519	6.63189	27.472	2.79156	-9.27387	14.857	20.9292	10.5321	31.3264	11.5825	-0.403778	23.5687	10.4201	10.4201	12.0654	12.0654	10.3972	10.3972	11.9862	11.9862
0.0806	0.0806	16.9828	6.5624	27.4032	2.72003	-9.34611	14.7862	20.8601	10.4627	31.2575	11.5109	-0.475851	23.4977	10.4204	10.4204	12.0661	12.0661	10.3974	10.3974	11.9868	11.9868
0.0807	0.0807	16.9137	6.49292	27.3344	2.64851	-9.41836	14.7154	20.7909	10.3933	31.1886	11.4394	-0.547925	23.4267	10.4207	10.4207	12.0669	12.0669	10.3977	10.3977	11.9873	11.9873
0.0808	0.0808	16.8445	6.42343	27.2656	2.57698	-9.49061	14.6446	20.7218	10.3238	31.1197	11.3679	-0.620001	23.3558	10.4211	10.4211	12.0676	12.0676	10.3979	10.3979	11.9879	11.9879
0.0809	0.0809	16.7754	6.35395	27.1968	2.50546	-9.56286	14.5738	20.6527	10.2544	31.0509	11.2964	-0.692078	23.2848	10.4214	10.4214	12.0683	12.0683	10.3982	10.3982	11.9884	11.9884
0.081	0.081	16.7062	6.28446	27.128	2.43393	-9.63511	14.503	20.5835	10.185	30.982	11.2248	-0.764156	23.2138	10.4218	10.4218	12.069	12.069	10.3985	10.3985	11.989	11.989
0.0811	0.0811	16.6371	6.21497	27.0592	2.3624	-9.70736	14.4322	20.5144	10.1156	30.9131	11.1533	-0.836236	23.1428	10.4221	10.4221	12.0698	12.0698	10.3988	10.3988	11.9895	11.9895
0.0812	0.0812	16.568	6.14548	26.9904	2.29088	-9.77962	14.3614	20.4452	10.0462	30.8442	11.0818	-0.908317	23.0719	10.4225	10.4225	12.0705	12.0705	10.399	10.399	11.9901	11.9901
0.0813	0.0813	16.4988	6.07599	26.9216	2.21935	-9.85187	14.2906	20.3761	9.97679	30.7754	11.0103	-0.9804	23.0009	10.4228	10.4228	12.0712	12.0712	10.3993	10.3993	11.9907	11.9907
0.0814	0.0814	16.4297	6.0065	26.8528	2.14783	-9.92413	14.2198	20.3069	9.90738	30.7065	10.9387	-1.05248	22.9299	10.4232	10.4232	12.072	12.072	10.3996	10.3996	11.9912	11.9912
0.0815	0.0815	16.3605	5.937	26.784	2.0763	-9.99639	14.149	20.2378	9.83796	30.6376	10.8672	-1.12457	22.859	10.4235	10.4235	12.0727	12.0727	10.3998	10.3998	11.9918	11.9918
0.0816	0.0816	16.2914	5.86751	26.7153	2.00477	-10.0686	14.0782	20.1687	9.76855	30.5688	10.7957	-1.19666	22.788	10.4239	10.4239	12.0734	12.0734	10.4001	10.4001	11.9923	11.9923
0.0817	0.0817	16.2222	5.79801	26.6465	1.93325	-10.1409	14.0074	20.0995	9.69913	30.4999	10.7241	-1.26874	22.717	10.4242	10.4242	12.0742	12.0742	10.4004	10.4004	11.9929	11.9929
0.0818	0.0818	16.1531	5.72852	26.5777	1.86172	-10.2132	13.9366	20.0304	9.62971	30.431	10.6526	-1.34083	22.6461	10.4246	10.4246	12.0749	12.0749	10.4007	10.4007	11.9935	11.9935
0.0819	0.0819	16.084	5.65902	26.5089	1.7902	-10.2854	13.8658	19.9612	9.56029	30.3622	10.5811	-1.41292	22.5751	10.4249	10.4249	12.0756	12.0756	10.4009	10.4009	11.994	11.994
0.082	0.082	16.0148	5.58952	26.4401	1.71867	-10.3577	13.795	19.8921	9.49087	30.2933	10.5096	-1.48502	22.5042	10.4253	10.4253	12.0764	12.0764	10.4012	10.4012	11.9946	11.9946
0.0821	0.0821	15.9457	5.52002	26.3713	1.64714	-10.43	13.7243	19.8229	9.42145	30.2244	10.438	-1.55711	22.4332	10.4256	10.4256	12.0771	12.0771	10.4015	10.4015	11.9952	11.9952
0.0822	0.0822	15.8765	5.45052	26.3025	1.57562	-10.5022	13.6535	19.7538	9.35202	30.1556	10.3665	-1.62921	22.3622	10.426	10.426	12.0779	12.0779	10.4018	10.4018	11.9957	11.9957
0.0823	0.0823	15.8074	5.38102	26.2337	1.50409	-10.5745	13.5827	19.6847	9.2826	30.0867	10.295	-1.7013	22.2913	10.4264	10.4264	12.0786	12.0786	10.4021	10.4021	11.9963	11.9963
0.0824	0.0824	15.7382	5.31152	26.165	1.43257	-10.6468	13.5119	19.6155	9.21318	30.0179	10.2235	-1.7734	22.2203	10.4267	10.4267	12.0793	12.0793	10.4023	10.4023	11.9969	11.9969
0.0825	0.0825	15.6691	5.24202	26.0962	1.36104	-10.719	13.4411	19.5464	9.14375	29.949	10.1519	-1.8455	22.1494	10.4271	10.4271	12.0801	12.0801	10.4026	10.4026	11.9974	11.9974
0.0826	0.0826	15.6	5.17251	26.0274	1.28951	-10.7913	13.3703	19.4772	9.07432	29.8801	10.0804	-1.9176	22.0784	10.4274	10.4274	12.0808	12.0808	10.4029	10.4029	11.998	11.998
0.0827	0.0827	15.5308	5.10301	25.9586	1.21799	-10.8636	13.2996	19.4081	9.00489	29.8113	10.0089	-1.9897	22.0075	10.4278	10.4278	12.0816	12.0816	10.4032	10.4032	11.9986	11.9986
0.0828	0.0828	15.4617	5.0335	25.8898	1.14646	-10.9359	13.2288	19.3389	8.93547	29.7424	9.93736	-2.06181	21.9365	10.4282	10.4282	12.0823	12.0823	10.4035	10.4035	11.9992	11.9992
0.0829	0.0829	15.3925	4.96399	25.8211	1.07494	-11.0081	13.158	19.2698	8.86604	29.6736	9.86584	-2.13391	21.8656	10.4285	10.4285	12.0831	12.0831	10.4038	10.4038	11.9997	11.9997
0.083	0.083	15.3234	4.89449	25.7523	1.00341	-11.0804	13.0872	19.2007	8.7966	29.6047	9.79431	-2.20602	21.7946	10.4289	10.4289	12.0838	12.0838	10.4041	10.4041	12.0003	12.0003
0.0831	0.0831	15.2542	4.82498	25.6835	0.931885	-11.1527	13.0165	19.1315	8.72717	29.5359	9.72278	-2.27812	21.7237	10.4293	10.4293	12.0846	12.0846	10.4043	10.4043	12.0009	12.0009
0.0832	0.0832	15.1851	4.75547	25.6147	0.860359	-11.225	12.9457	19.0624	8.65774	29.467	9.65126	-2.35023	21.6527	10.4296	10.4296	12.0853	12.0853	10.4046	10.4046	12.0015	12.0015
0.0833	0.0833	15.116	4.68595	25.546	0.788833	-11.2973	12.8749	18.9932	8.5883	29.3982	9.57973	-2.42234	21.5818	10.43	10.43	12.0861	12.0861	10.4049	10.4049	12.0021	12.0021
0.0834	0.0834	15.0468	4.61644	25.4772	0.717307	-11.3696	12.8042	18.9241	8.51887	29.3293	9.50821	-2.49446	21.5109	10.4304	10.4304	12.0869	12.0869	10.4052	10.4052	12.0027	12.0027
0.0835	0.0835	14.9777	4.54693	25.4084	0.645781	-11.4418	12.7334	18.8549	8.44943	29.2605	9.43668	-2.56657	21.4399	10.4307	10.4307	12.0876	12.0876	10.4055	10.4055	12.0032	12.0032
0.0836	0.0836	14.9085	4.47741	25.3396	0.574255	-11.5141	12.6626	18.7858	8.38	29.1916	9.36515	-2.63868	21.369	10.4311	10.4311	12.0884	12.0884	10.4058	10.4058	12.0038	12.0038
0.0837	0.0837	14.8394	4.4079	25.2709	0.502729	-11.5864	12.5919	18.7167	8.31056	29.1228	9.29363	-2.7108	21.2981	10.4315	10.4315	12.0891	12.0891	10.4061	10.4061	12.0044	12.0044
0.0838	0.0838	14.7702	4.33838	25.2021	0.431203	-11.6587	12.5211	18.6475	8.24112	29.0539	9.2221	-2.78292	21.2271	10.4319	10.4319	12.0899	12.0899	10.4064	10.4064	12.005	12.005
0.0839	0.0839	14.7011	4.26886	25.1333	0.359677	-11.731	12.4503	18.5784	8.17168	28.9851	9.15058	-2.85504	21.1562	10.4322	10.4322	12.0907	12.0907	10.4067	10.4067	12.0056	12.0056
0.084	0.084	14.632	4.19934	25.0646	0.288151	-11.8033	12.3796	18.5092	8.10224	28.9162	9.07905	-2.92716	21.0853	10.4326	10.4326	12.0914	12.0914	10.407	10.407	12.0062	12.0062
0.0841	0.0841	14.5628	4.12982	24.9958	0.216625	-11.8756	12.3088	18.4401	8.03279	28.8474	9.00752	-2.99928	21.0143	10.433	10.433	12.0922	12.0922	10.4073	10.4073	12.0068	12.0068
0.0842	0.0842	14.4937	4.0603	24.927	0.145099	-11.9479	12.2381	18.3709	7.96335	28.7785	8.936	-3.0714	20.9434	10.4334	10.4334	12.093	12.093	10.4076	10.4076	12.0074	12.0074
0.0843	0.0843	14.4245	3.99078	24.8583	0.0735732	-12.0202	12.1673	18.3018	7.8939	28.7097	8.86447	-3.14352	20.8725	10.4337	10.4337	12.0937	12.0937	10.4079	10.4079	12.008	12.008
0.0844	0.0844	14.3554	3.92126	24.7895	0.00204724	-12.0925	12.0966	18.2327	7.82446	28.6409	8.79295	-3.21565	20.8015	10.4341	10.4341	12.0945	12.0945	10.4082	10.4082	12.0086	12.0086
0.0845	0.0845	14.2862	3.85174	24.7208	-0.0694787	-12.1648	12.0258	18.1635	7.75501	28.572	8.72142	-3.28778	20.7306	10.4345	10.4345	12.0953	12.0953	10.4085	10.4085	12.0092	12.0092
0.0846	0.0846	14.2171	3.78221	24.652	-0.141005	-12.2371	11.9551	18.0944	7.68556	28.5032	8.64989	-3.3599	20.6597	10.4349	10.4349	12.0961	12.0961	10.4088	10.4088	12.0098	12.0098
0.0847	0.0847	14.148	3.71268	24.5832	-0.212531	-12.3094	11.8843	18.0252	7.61612	28.4344	8.57837	-3.43203	20.5888	10.4353	10.4353	12.0968	12.0968	10.4091	10.4091	12.0104	12.0104
0.0848	0.0848	14.0788	3.64316	24.5145	-0.284057	-12.3817	11.8136	17.9561	7.54667	28.3655	8.50684	-3.50417	20.5179	10.4357	10.4357	12.0976	12.0976	10.4094	10.4094	12.011	12.011
0.0849	0.0849	14.0097	3.57363	24.4457	-0.355583	-12.454	11.7428	17.8869	7.47722	28.2967	8.43532	-3.5763	20.4469	10.436	10.436	12.0984	12.0984	10.4097	10.4097	12.0116	12.0116
0.085	0.085	13.9405	3.5041	24.377	-0.427109	-12.5263	11.6721	17.8178	7.40776	28.2278	8.36379	-3.64843	20.376	10.4364	10.4364	12.0992	12.0992	10.41	10.41	12.0122	12.0122
0.0851	0.0851	13.8714	3.43457	24.3082	-0.498635	-12.5986	11.6013	17.7487	7.33831	28.159	8.29226	-3.72057	20.3051	10.4368	10.4368	12.1	12.1	10.4104	10.4104	12.0128	12.0128
0.0852	0.0852	13.8022	3.36504	24.2395	-0.570161	-12.6709	11.5306	17.6795	7.26886	28.0902	8.22074	-3.7927	20.2342	10.4372	10.4372	12.1007	12.1007	10.4107	10.4107	12.0134	12.0134
0.0853	0.0853	13.7331	3.29551	24.1707	-0.641686	-12.7432	11.4598	17.6104	7.1994	28.0214	8.14921	-3.86484	20.1633	10.4376	10.4376	12.1015	12.1015	10.411	10.411	12.0141	12.0141
0.0854	0.0854	13.664	3.22597	24.1019	-0.713212	-12.8155	11.3891	17.5412	7.12995	27.9525	8.07769	-3.93698	20.0924	10.438	10.438	12.1023	12.1023	10.4113	10.4113	12.0147	12.0147
0.0855	0.0855	13.5948	3.15644	24.0332	-0.784738	-12.8878	11.3184	17.4721	7.06049	27.8837	8.00616	-4.00912	20.0214	10.4384	10.4384	12.1031	12.1031	10.4116	10.4116	12.0153	12.0153
0.0856	0.0856	13.5257	3.08691	23.9644	-0.856264	-12.9601	11.2476	17.403	6.99103	27.8149	7.93463	-4.08126	19.9505	10.4388	10.4388	12.1039	12.1039	10.4119	10.4119	12.0159	12.0159
0.0857	0.0857	13.4565	3.01737	23.8957	-0.92779	-13.0325	11.1769	17.3338	6.92157	27.746	7.86311	-4.15341	19.8796	10.4392	10.4392	12.1047	12.1047	10.4122	10.4122	12.0165	12.0165
0.0858	0.0858	13.3874	2.94783	23.8269	-0.999316	-13.1048	11.1061	17.2647	6.85211	27.6772	7.79158	-4.22555	19.8087	10.4396	10.4396	12.1055	12.1055	10.4126	10.4126	12.0171	12.0171
0.0859	0.0859	13.3182	2.87829	23.7582	-1.07084	-13.1771	11.0354	17.1955	6.78265	27.6084	7.72006	-4.2977	19.7378	10.44	10.44	12.1063	12.1063	10.4129	10.4129	12.0178	12.0178
0.086	0.086	13.2491	2.80875	23.6895	-1.14237	-13.2494	10.9647	17.1264	6.71319	27.5396	7.64853	-4.36985	19.6669	10.4404	10.4404	12.107	12.107	10.4132	10.4132	12.0184	12.0184
0.0861	0.0861	13.18	2.73921	23.6207	-1.21389	-13.3217	10.8939	17.0572	6.64372	27.4707	7.577	-4.442	19.596	10.4407	10.4407	12.1078	12.1078	10.4135	10.4135	12.019	12.019
0.0862	0.0862	13.1108	2.66967	23.552	-1.28542	-13.3941	10.8232	16.9881	6.57426	27.4019	7.50548	-4.51415	19.5251	10.4411	10.4411	12.1086	12.1086	10.4138	10.4138	12.0196	12.0196
0.0863	0.0863	13.0417	2.60013	23.4832	-1.35695	-13.4664	10.7525	16.919	6.50479	27.3331	7.43395	-4.5863	19.4542	10.4415	10.4415	12.1094	12.1094	10.4142	10.4142	12.0203	12.0203
0.0864	0.0864	12.9725	2.53059	23.4145	-1.42847	-13.5387	10.6818	16.8498	6.43533	27.2643	7.36243	-4.65845	19.3833	10.4419	10.4419	12.1102	12.1102	10.4145	10.4145	12.0209	12.0209
0.0865	0.0865	12.9034	2.46104	23.3457	-1.5	-13.611	10.611	16.7807	6.36586	27.1955	7.2909	-4.73061	19.3124	10.4423	10.4423	12.111	12.111	10.4148	10.4148	12.0215	12.0215
0.0866	0.0866	12.8342	2.3915	23.277	-1.57152	-13.6834	10.5403	16.7115	6.29639	27.1267	7.21937	-4.80276	19.2415	10.4428	10.4428	12.1118	12.1118	10.4151	10.4151	12.0221	12.0221
0.0867	0.0867	12.7651	2.32195	23.2083	-1.64305	-13.7557	10.4696	16.6424	6.22692	27.0578	7.14785	-4.87492	19.1706	10.4432	10.4432	12.1126	12.1126	10.4155	10.4155	12.0228	12.0228
0.0868	0.0868	12.696	2.2524	23.1395	-1.71458	-13.828	10.3989	16.5732	6.15745	26.989	7.07632	-4.94708	19.0997	10.4436	10.4436	12.1134	12.1134	10.4158	10.4158	12.0234	12.0234
0.0869	0.0869	12.6268	2.18285	23.0708	-1.7861	-13.9003	10.3281	16.5041	6.08798	26.9202	7.0048	-5.01924	19.0288	10.444	10.444	12.1142	12.1142	10.4161	10.4161	12.024	12.024
0.087	0.087	12.5577	2.1133	23.0021	-1.85763	-13.9727	10.2574	16.435	6.01851	26.8514	6.93327	-5.0914	18.9579	10.4444	10.4444	12.1151	12.1151	10.4164	10.4164	12.0247	12.0247
0.0871	0.0871	12.4885	2.04375	22.9333	-1.92915	-14.045	10.1867	16.3658	5.94903	26.7826	6.86175	-5.16356	18.8871	10.4448	10.4448	12.1159	12.1159	10.4168	10.4168	12.0253	12.0253
0.0872	0.0872	12.4194	1.9742	22.8646	-2.00068	-14.1173	10.116	16.2967	5.87956	26.7138	6.79022	-5.23573	18.8162	10.4452	10.4452	12.1167	12.1167	10.4171	10.4171	12.0259	12.0259
0.0873	0.0873	12.3503	1.90465	22.7959	-2.07221	-14.1897	10.0453	16.2275	5.81008	26.645	6.71869	-5.30789	18.7453	10.4456	10.4456	12.1175	12.1175	10.4174	10.4174	12.0266	12.0266
0.0874	0.0874	12.2811	1.8351	22.7271	-2.14373	-14.262	9.97456	16.1584	5.74061	26.5762	6.64717	-5.38006	18.6744	10.446	10.446	12.1183	12.1183	10.4178	10.4178	12.0272	12.0272
0.0875	0.0875	12.212	1.76554	22.6584	-2.21526	-14.3344	9.90385	16.0892	5.67113	26.5074	6.57564	-5.45223	18.6035	10.4464	10.4464	12.1191	12.1191	10.4181	10.4181	12.0279	12.0279
0.0876	0.0876	12.1428	1.69599	22.5897	-2.28678	-14.4067	9.83314	16.0201	5.60165	26.4385	6.50412	-5.5244	18.5326	10.4468	10.4468	12.1199	12.1199	10.4184	10.4184	12.0285	12.0285
0.0877	0.0877	12.0737	1.62643	22.5209	-2.35831	-14.479	9.76243	15.951	5.53217	26.3697	6.43259	-5.59657	18.4617	10.4473	10.4473	12.1207	12.1207	10.4188	10.4188	12.0292	12.0292
0.0878	0.0878	12.0045	1.55687	22.4522	-2.42984	-14.5514	9.69172	15.8818	5.46269	26.3009	6.36106	-5.66874	18.3909	10.4477	10.4477	12.1216	12.1216	10.4191	10.4191	12.0298	12.0298
0.0879	0.0879	11.9354	1.48731	22.3835	-2.50136	-14.6237	9.62101	15.8127	5.39321	26.2321	6.28954	-5.74091	18.32	10.4481	10.4481	12.1224	12.1224	10.4195	10.4195	12.0305	12.0305
0.088	0.088	11.8663	1.41775	22.3148	-2.57289	-14.6961	9.55031	15.7435	5.32372	26.1633	6.21801	-5.81309	18.2491	10.4485	10.4485	12.1232	12.1232	10.4198	10.4198	12.0311	12.0311
0.0881	0.0881	11.7971	1.34819	22.246	-2.64441	-14.7684	9.4796	15.6744	5.25424	26.0945	6.14649	-5.88527	18.1782	10.4489	10.4489	12.124	12.124	10.4201	10.4201	12.0318	12.0318
0.0882	0.0882	11.728	1.27863	22.1773	-2.71594	-14.8408	9.4089	15.6052	5.18476	26.0257	6.07496	-5.95744	18.1074	10.4493	10.4493	12.1248	12.1248	10.4205	10.4205	12.0324	12.0324
0.0883	0.0883	11.6588	1.20907	22.1086	-2.78747	-14.9131	9.3382	15.5361	5.11527	25.9569	6.00343	-6.02962	18.0365	10.4498	10.4498	12.1257	12.1257	10.4208	10.4208	12.0331	12.0331
0.0884	0.0884	11.5897	1.1395	22.0399	-2.85899	-14.9855	9.2675	15.467	5.04578	25.8881	5.93191	-6.1018	17.9656	10.4502	10.4502	12.1265	12.1265	10.4212	10.4212	12.0337	12.0337
0.0885	0.0885	11.5205	1.06994	21.9711	-2.93052	-15.0578	9.1968	15.3978	4.97629	25.8193	5.86038	-6.17399	17.8947	10.4506	10.4506	12.1273	12.1273	10.4215	10.4215	12.0344	12.0344
0.0886	0.0886	11.4514	1.00037	21.9024	-3.00204	-15.1302	9.1261	15.3287	4.90681	25.7505	5.78886	-6.24617	17.8239	10.451	10.451	12.1281	12.1281	10.4219	10.4219	12.035	12.035
0.0887	0.0887	11.3823	0.930805	21.8337	-3.07357	-15.2025	9.0554	15.2595	4.83732	25.6817	5.71733	-6.31836	17.753	10.4514	10.4514	12.129	12.129	10.4222	10.4222	12.0357	12.0357
0.0888	0.0888	11.3131	0.861237	21.765	-3.1451	-15.2749	8.98471	15.1904	4.76782	25.6129	5.6458	-6.39054	17.6821	10.4519	10.4519	12.1298	12.1298	10.4226	10.4226	12.0363	12.0363
0.0889	0.0889	11.244	0.791668	21.6963	-3.21662	-15.3473	8.91401	15.1212	4.69833	25.5442	5.57428	-6.46273	17.6113	10.4523	10.4523	12.1306	12.1306	10.4229	10.4229	12.037	12.037
0.089	0.089	11.1748	0.722098	21.6276	-3.28815	-15.4196	8.84332	15.0521	4.62884	25.4754	5.50275	-6.53492	17.5404	10.4527	10.4527	12.1315	12.1315	10.4233	10.4233	12.0377	12.0377
0.0891	0.0891	11.1057	0.652526	21.5588	-3.35967	-15.492	8.77263	14.983	4.55934	25.4066	5.43123	-6.60711	17.4696	10.4532	10.4532	12.1323	12.1323	10.4236	10.4236	12.0383	12.0383
0.0892	0.0892	11.0365	0.582954	21.4901	-3.4312	-15.5643	8.70194	14.9138	4.48985	25.3378	5.3597	-6.6793	17.3987	10.4536	10.4536	12.1331	12.1331	10.424	10.424	12.039	12.039
0.0893	0.0893	10.9674	0.513381	21.4214	-3.50273	-15.6367	8.63125	14.8447	4.42035	25.269	5.28817	-6.75149	17.3278	10.454	10.454	12.134	12.134	10.4243	10.4243	12.0397	12.0397
0.0894	0.0894	10.8983	0.443807	21.3527	-3.57425	-15.7091	8.56057	14.7755	4.35085	25.2002	5.21665	-6.82369	17.257	10.4544	10.4544	12.1348	12.1348	10.4247	10.4247	12.0403	12.0403
0.0895	0.0895	10.8291	0.374232	21.284	-3.64578	-15.7814	8.48988	14.7064	4.28136	25.1314	5.14512	-6.89588	17.1861	10.4549	10.4549	12.1357	12.1357	10.425	10.425	12.041	12.041
0.0896	0.0896	10.76	0.304655	21.2153	-3.7173	-15.8538	8.4192	14.6372	4.21186	25.0626	5.0736	-6.96808	17.1153	10.4553	10.4553	12.1365	12.1365	10.4254	10.4254	12.0417	12.0417
0.0897	0.0897	10.6908	0.235078	21.1466	-3.78883	-15.9262	8.34851	14.5681	4.14236	24.9938	5.00207	-7.04028	17.0444	10.4557	10.4557	12.1373	12.1373	10.4257	10.4257	12.0423	12.0423
0.0898	0.0898	10.6217	0.1655	21.0779	-3.86036	-15.9985	8.27783	14.499	4.07285	24.9251	4.93054	-7.11248	16.9736	10.4562	10.4562	12.1382	12.1382	10.4261	10.4261	12.043	12.043
0.0899	0.0899	10.5525	0.0959207	21.0092	-3.93188	-16.0709	8.20715	14.4298	4.00335	24.8563	4.85902	-7.18468	16.9027	10.4566	10.4566	12.139	12.139	10.4265	10.4265	12.0437	12.0437
0.09	0.09	10.4834	0.0263403	20.9405	-4.00341	-16.1433	8.13647	14.3607	3.93385	24.7875	4.78749	-7.25688	16.8319	10.4571	10.4571	12.1399	12.1399	10.4268	10.4268	12.0444	12.0444
0.0901	0.0901	10.4143	-0.043241	20.8718	-4.07493	-16.2157	8.06579	14.2915	3.86434	24.7187	4.71597	-7.32909	16.761	10.4575	10.4575	12.1407	12.1407	10.4272	10.4272	12.0451	12.0451
0.0902	0.0902	10.3451	-0.112823	20.8031	-4.14646	-16.288	7.99512	14.2224	3.79484	24.6499	4.64444	-7.40129	16.6902	10.4579	10.4579	12.1416	12.1416	10.4276	10.4276	12.0457	12.0457
0.0903	0.0903	10.276	-0.182407	20.7344	-4.21798	-16.3604	7.92444	14.1532	3.72533	24.5812	4.57291	-7.4735	16.6193	10.4584	10.4584	12.1424	12.1424	10.4279	10.4279	12.0464	12.0464
0.0904	0.0904	10.2068	-0.251991	20.6656	-4.28951	-16.4328	7.85377	14.0841	3.65582	24.5124	4.50139	-7.54571	16.5485	10.4588	10.4588	12.1433	12.1433	10.4283	10.4283	12.0471	12.0471
0.0905	0.0905	10.1377	-0.321577	20.5969	-4.36104	-16.5052	7.7831	14.015	3.58632	24.4436	4.42986	-7.61792	16.4776	10.4593	10.4593	12.1441	12.1441	10.4286	10.4286	12.0478	12.0478
0.0906	0.0906	10.0685	-0.391163	20.5283	-4.43256	-16.5776	7.71243	13.9458	3.51681	24.3748	4.35834	-7.69013	16.4068	10.4597	10.4597	12.145	12.145	10.429	10.429	12.0485	12.0485
0.0907	0.0907	9.9994	-0.460751	20.4596	-4.50409	-16.6499	7.64176	13.8767	3.44729	24.3061	4.28681	-7.76234	16.336	10.4602	10.4602	12.1458	12.1458	10.4294	10.4294	12.0492	12.0492
0.0908	0.0908	9.93026	-0.530339	20.3909	-4.57561	-16.7223	7.57109	13.8075	3.37778	24.2373	4.21528	-7.83455	16.2651	10.4606	10.4606	12.1467	12.1467	10.4298	10.4298	12.0498	12.0498
0.0909	0.0909	9.86112	-0.599929	20.3222	-4.64714	-16.7947	7.50042	13.7384	3.30827	24.1685	4.14376	-7.90677	16.1943	10.461	10.461	12.1476	12.1476	10.4301	10.4301	12.0505	12.0505
0.091	0.091	9.79197	-0.669519	20.2535	-4.71867	-16.8671	7.42976	13.6692	3.23876	24.0997	4.07223	-7.97899	16.1234	10.4615	10.4615	12.1484	12.1484	10.4305	10.4305	12.0512	12.0512
0.0911	0.0911	9.72283	-0.739111	20.1848	-4.79019	-16.9395	7.35909	13.6001	3.16924	24.031	4.00071	-8.0512	16.0526	10.4619	10.4619	12.1493	12.1493	10.4309	10.4309	12.0519	12.0519
0.0912	0.0912	9.65369	-0.808703	20.1161	-4.86172	-17.0119	7.28843	13.531	3.09972	23.9622	3.92918	-8.12342	15.9818	10.4624	10.4624	12.1501	12.1501	10.4312	10.4312	12.0526	12.0526
0.0913	0.0913	9.58455	-0.878297	20.0474	-4.93324	-17.0843	7.21777	13.4618	3.03021	23.8934	3.85765	-8.19564	15.911	10.4628	10.4628	12.151	12.151	10.4316	10.4316	12.0533	12.0533
0.0914	0.0914	9.5154	-0.947892	19.9787	-5.00477	-17.1566	7.14711	13.3927	2.96069	23.8247	3.78613	-8.26786	15.8401	10.4633	10.4633	12.1519	12.1519	10.432	10.432	12.054	12.054
0.0915	0.0915	9.44626	-1.01749	19.91	-5.0763	-17.229	7.07645	13.3235	2.89117	23.7559	3.7146	-8.34009	15.7693	10.4637	10.4637	12.1527	12.1527	10.4324	10.4324	12.0547	12.0547
0.0916	0.0916	9.37712	-1.08708	19.8413	-5.14782	-17.3014	7.00579	13.2544	2.82165	23.6871	3.64308	-8.41231	15.6985	10.4642	10.4642	12.1536	12.1536	10.4327	10.4327	12.0554	12.0554
0.0917	0.0917	9.30797	-1.15668	19.7726	-5.21935	-17.3738	6.93513	13.1852	2.75213	23.6184	3.57155	-8.48454	15.6276	10.4647	10.4647	12.1545	12.1545	10.4331	10.4331	12.0561	12.0561
0.0918	0.0918	9.23883	-1.22628	19.7039	-5.29087	-17.4462	6.86448	13.1161	2.68261	23.5496	3.50002	-8.55677	15.5568	10.4651	10.4651	12.1554	12.1554	10.4335	10.4335	12.0568	12.0568
0.0919	0.0919	9.16969	-1.29588	19.6353	-5.3624	-17.5186	6.79382	13.047	2.61308	23.4808	3.4285	-8.62899	15.486	10.4656	10.4656	12.1562	12.1562	10.4339	10.4339	12.0575	12.0575
0.092	0.092	9.10055	-1.36548	19.5666	-5.43393	-17.591	6.72317	12.9778	2.54356	23.4121	3.35697	-8.70122	15.4152	10.466	10.466	12.1571	12.1571	10.4343	10.4343	12.0582	12.0582
0.0921	0.0921	9.0314	-1.43508	19.4979	-5.50545	-17.6634	6.65252	12.9087	2.47403	23.3433	3.28545	-8.77346	15.3443	10.4665	10.4665	12.158	12.158	10.4346	10.4346	12.0589	12.0589
0.0922	0.0922	8.96226	-1.50469	19.4292	-5.57698	-17.7358	6.58187	12.8395	2.40451	23.2746	3.21392	-8.84569	15.2735	10.4669	10.4669	12.1589	12.1589	10.435	10.435	12.0596	12.0596
0.0923	0.0923	8.89312	-1.57429	19.3605	-5.6485	-17.8082	6.51122	12.7704	2.33498	23.2058	3.14239	-8.91792	15.2027	10.4674	10.4674	12.1597	12.1597	10.4354	10.4354	12.0603	12.0603
0.0924	0.0924	8.82398	-1.64389	19.2918	-5.72003	-17.8806	6.44058	12.7013	2.26545	23.137	3.07087	-8.99016	15.1319	10.4679	10.4679	12.1606	12.1606	10.4358	10.4358	12.061	12.061
0.0925	0.0925	8.75483	-1.7135	19.2232	-5.79156	-17.953	6.36993	12.6321	2.19592	23.0683	2.99934	-9.06239	15.0611	10.4683	10.4683	12.1615	12.1615	10.4362	10.4362	12.0617	12.0617
0.0926	0.0926	8.68569	-1.78311	19.1545	-5.86308	-18.0255	6.29929	12.563	2.12639	22.9995	2.92782	-9.13463	14.9903	10.4688	10.4688	12.1624	12.1624	10.4366	10.4366	12.0624	12.0624
0.0927	0.0927	8.61655	-1.85271	19.0858	-5.93461	-18.0979	6.22864	12.4938	2.05686	22.9308	2.85629	-9.20687	14.9195	10.4693	10.4693	12.1633	12.1633	10.437	10.437	12.0632	12.0632
0.0928	0.0928	8.54741	-1.92232	19.0171	-6.00613	-18.1703	6.158	12.4247	1.98733	22.862	2.78476	-9.27911	14.8486	10.4697	10.4697	12.1641	12.1641	10.4374	10.4374	12.0639	12.0639
0.0929	0.0929	8.47826	-1.99193	18.9485	-6.07766	-18.2427	6.08736	12.3555	1.9178	22.7933	2.71324	-9.35136	14.7778	10.4702	10.4702	12.165	12.165	10.4377	10.4377	12.0646	12.0646
0.093	0.093	8.40912	-2.06154	18.8798	-6.14919	-18.3151	6.01672	12.2864	1.84826	22.7245	2.64171	-9.4236	14.707	10.4707	10.4707	12.1659	12.1659	10.4381	10.4381	12.0653	12.0653
0.0931	0.0931	8.33998	-2.13116	18.8111	-6.22071	-18.3875	5.94609	12.2173	1.77873	22.6558	2.57019	-9.49584	14.6362	10.4711	10.4711	12.1668	12.1668	10.4385	10.4385	12.066	12.066
0.0932	0.0932	8.27084	-2.20077	18.7424	-6.29224	-18.4599	5.87545	12.1481	1.70919	22.587	2.49866	-9.56809	14.5654	10.4716	10.4716	12.1677	12.1677	10.4389	10.4389	12.0668	12.0668
0.0933	0.0933	8.20169	-2.27038	18.6738	-6.36376	-18.5323	5.80481	12.079	1.63965	22.5183	2.42713	-9.64034	14.4946	10.4721	10.4721	12.1686	12.1686	10.4393	10.4393	12.0675	12.0675
0.0934	0.0934	8.13255	-2.34	18.6051	-6.43529	-18.6048	5.73418	12.0098	1.57011	22.4495	2.35561	-9.71259	14.4238	10.4725	10.4725	12.1695	12.1695	10.4397	10.4397	12.0682	12.0682
0.0935	0.0935	8.06341	-2.40961	18.5364	-6.50682	-18.6772	5.66355	11.9407	1.50057	22.3808	2.28408	-9.78484	14.353	10.473	10.473	12.1704	12.1704	10.4401	10.4401	12.0689	12.0689
0.0936	0.0936	7.99426	-2.47923	18.4678	-6.57834	-18.7496	5.59292	11.8715	1.43103	22.312	2.21256	-9.85709	14.2822	10.4735	10.4735	12.1713	12.1713	10.4405	10.4405	12.0696	12.0696
0.0937	0.0937	7.92512	-2.54885	18.3991	-6.64987	-18.822	5.52229	11.8024	1.36149	22.2433	2.14103	-9.92934	14.2114	10.474	10.474	12.1722	12.1722	10.4409	10.4409	12.0704	12.0704
0.0938	0.0938	7.85598	-2.61847	18.3304	-6.72139	-18.8944	5.45166	11.7333	1.29195	22.1746	2.06951	-10.0016	14.1406	10.4744	10.4744	12.1731	12.1731	10.4413	10.4413	12.0711	12.0711
0.0939	0.0939	7.78684	-2.68809	18.2618	-6.79292	-18.9669	5.38103	11.6641	1.2224	22.1058	1.99798	-10.0739	14.0698	10.4749	10.4749	12.174	12.174	10.4417	10.4417	12.0718	12.0718
0.094	0.094	7.71769	-2.75771	18.1931	-6.86445	-19.0393	5.31041	11.595	1.15286	22.0371	1.92645	-10.1461	13.999	10.4754	10.4754	12.1749	12.1749	10.4421	10.4421	12.0726	12.0726
0.0941	0.0941	7.64855	-2.82733	18.1244	-6.93597	-19.1117	5.23978	11.5258	1.08331	21.9683	1.85493	-10.2184	13.9282	10.4759	10.4759	12.1758	12.1758	10.4425	10.4425	12.0733	12.0733
0.0942	0.0942	7.57941	-2.89696	18.0558	-7.0075	-19.1842	5.16916	11.4567	1.01377	21.8996	1.7834	-10.2906	13.8574	10.4764	10.4764	12.1767	12.1767	10.4429	10.4429	12.074	12.074
0.0943	0.0943	7.51027	-2.96658	17.9871	-7.07902	-19.2566	5.09854	11.3875	0.944218	21.8309	1.71188	-10.3629	13.7866	10.4768	10.4768	12.1776	12.1776	10.4433	10.4433	12.0748	12.0748
0.0944	0.0944	7.44112	-3.0362	17.9185	-7.15055	-19.329	5.02792	11.3184	0.87467	21.7621	1.64035	-10.4352	13.7159	10.4773	10.4773	12.1785	12.1785	10.4437	10.4437	12.0755	12.0755
0.0945	0.0945	7.37198	-3.10583	17.8498	-7.22208	-19.4014	4.9573	11.2493	0.80512	21.6934	1.56882	-10.5074	13.6451	10.4778	10.4778	12.1794	12.1794	10.4441	10.4441	12.0762	12.0762
0.0946	0.0946	7.30284	-3.17546	17.7811	-7.2936	-19.4739	4.88668	11.1801	0.735569	21.6247	1.4973	-10.5797	13.5743	10.4783	10.4783	12.1803	12.1803	10.4445	10.4445	12.077	12.077
0.0947	0.0947	7.2337	-3.24509	17.7125	-7.36513	-19.5463	4.81606	11.111	0.666017	21.5559	1.42577	-10.652	13.5035	10.4788	10.4788	12.1812	12.1812	10.445	10.445	12.0777	12.0777
0.0948	0.0948	7.16455	-3.31472	17.6438	-7.43665	-19.6188	4.74545	11.0418	0.596464	21.4872	1.35425	-10.7242	13.4327	10.4793	10.4793	12.1821	12.1821	10.4454	10.4454	12.0785	12.0785
0.0949	0.0949	7.09541	-3.38435	17.5752	-7.50818	-19.6912	4.67483	10.9727	0.52691	21.4185	1.28272	-10.7965	13.3619	10.4798	10.4798	12.183	12.183	10.4458	10.4458	12.0792	12.0792
0.095	0.095	7.02627	-3.45398	17.5065	-7.57971	-19.7636	4.60422	10.9035	0.457354	21.3497	1.21119	-10.8688	13.2911	10.4802	10.4802	12.1839	12.1839	10.4462	10.4462	12.08	12.08
0.0951	0.0951	6.95713	-3.52361	17.4379	-7.65123	-19.8361	4.53361	10.8344	0.387798	21.281	1.13967	-10.941	13.2204	10.4807	10.4807	12.1848	12.1848	10.4466	10.4466	12.0807	12.0807
0.0952	0.0952	6.88798	-3.59324	17.3692	-7.72276	-19.9085	4.463	10.7653	0.318241	21.2123	1.06814	-11.0133	13.1496	10.4812	10.4812	12.1858	12.1858	10.447	10.447	12.0814	12.0814
0.0953	0.0953	6.81884	-3.66288	17.3006	-7.79428	-19.981	4.39239	10.6961	0.248683	21.1435	0.996616	-11.0856	13.0788	10.4817	10.4817	12.1867	12.1867	10.4474	10.4474	12.0822	12.0822
0.0954	0.0954	6.7497	-3.73251	17.2319	-7.86581	-20.0534	4.32179	10.627	0.179124	21.0748	0.92509	-11.1579	13.008	10.4822	10.4822	12.1876	12.1876	10.4478	10.4478	12.0829	12.0829
0.0955	0.0955	6.68055	-3.80215	17.1633	-7.93734	-20.1259	4.25118	10.5578	0.109564	21.0061	0.853564	-11.2301	12.9373	10.4827	10.4827	12.1885	12.1885	10.4483	10.4483	12.0837	12.0837
0.0956	0.0956	6.61141	-3.87179	17.0946	-8.00886	-20.1983	4.18058	10.4887	0.0400025	20.9374	0.782038	-11.3024	12.8665	10.4832	10.4832	12.1894	12.1894	10.4487	10.4487	12.0845	12.0845
0.0957	0.0957	6.54227	-3.94143	17.026	-8.08039	-20.2707	4.10997	10.4195	-0.0295597	20.8686	0.710512	-11.3747	12.7957	10.4837	10.4837	12.1904	12.1904	10.4491	10.4491	12.0852	12.0852
0.0958	0.0958	6.47313	-4.01106	16.9573	-8.15191	-20.3432	4.03937	10.3504	-0.099123	20.7999	0.638986	-11.447	12.7249	10.4842	10.4842	12.1913	12.1913	10.4495	10.4495	12.086	12.086
0.0959	0.0959	6.40398	-4.08071	16.8887	-8.22344	-20.4156	3.96877	10.2813	-0.168687	20.7312	0.56746	-11.5193	12.6542	10.4847	10.4847	12.1922	12.1922	10.4499	10.4499	12.0867	12.0867
0.096	0.096	6.33484	-4.15035	16.82	-8.29497	-20.4881	3.89817	10.2121	-0.238253	20.6625	0.495934	-11.5915	12.5834	10.4852	10.4852	12.1931	12.1931	10.4504	10.4504	12.0875	12.0875
0.0961	0.0961	6.2657	-4.21999	16.7514	-8.36649	-20.5606	3.82757	10.143	-0.307819	20.5938	0.424408	-11.6638	12.5126	10.4857	10.4857	12.1941	12.1941	10.4508	10.4508	12.0882	12.0882
0.0962	0.0962	6.19656	-4.28963	16.6827	-8.43802	-20.633	3.75698	10.0738	-0.377386	20.525	0.352882	-11.7361	12.4419	10.4862	10.4862	12.195	12.195	10.4512	10.4512	12.089	12.089
0.0963	0.0963	6.12741	-4.35928	16.6141	-8.50954	-20.7055	3.68638	10.0047	-0.446955	20.4563	0.281356	-11.8084	12.3711	10.4867	10.4867	12.1959	12.1959	10.4516	10.4516	12.0898	12.0898
0.0964	0.0964	6.05827	-4.42892	16.5455	-8.58107	-20.7779	3.61579	9.93555	-0.516524	20.3876	0.20983	-11.8807	12.3004	10.4872	10.4872	12.1969	12.1969	10.4521	10.4521	12.0905	12.0905
0.0965	0.0965	5.98913	-4.49857	16.4768	-8.6526	-20.8504	3.54519	9.8664	-0.586095	20.3189	0.138304	-11.953	12.2296	10.4877	10.4877	12.1978	12.1978	10.4525	10.4525	12.0913	12.0913
0.0966	0.0966	5.91999	-4.56822	16.4082	-8.72412	-20.9228	3.4746	9.79726	-0.655666	20.2502	0.066778	-12.0253	12.1588	10.4882	10.4882	12.1987	12.1987	10.4529	10.4529	12.0921	12.0921
0.0967	0.0967	5.85084	-4.63787	16.3396	-8.79565	-20.9953	3.40401	9.72812	-0.725239	20.1815	-0.00474801	-12.0976	12.0881	10.4887	10.4887	12.1997	12.1997	10.4534	10.4534	12.0928	12.0928
0.0968	0.0968	5.7817	-4.70751	16.2709	-8.86717	-21.0678	3.33342	9.65898	-0.794812	20.1128	-0.076274	-12.1699	12.0173	10.4892	10.4892	12.2006	12.2006	10.4538	10.4538	12.0936	12.0936
0.0969	0.0969	5.71256	-4.77717	16.2023	-8.9387	-21.1402	3.26284	9.58983	-0.864387	20.0441	-0.1478	-12.2422	11.9466	10.4897	10.4897	12.2015	12.2015	10.4542	10.4542	12.0944	12.0944
0.097	0.097	5.64342	-4.84682	16.1336	-9.01022	-21.2127	3.19225	9.52069	-0.933962	19.9753	-0.219326	-12.3145	11.8758	10.4902	10.4902	12.2025	12.2025	10.4547	10.4547	12.0951	12.0951
0.0971	0.0971	5.57427	-4.91647	16.065	-9.08175	-21.2852	3.12167	9.45155	-1.00354	19.9066	-0.290852	-12.3868	11.8051	10.4907	10.4907	12.2034	12.2034	10.4551	10.4551	12.0959	12.0959
0.0972	0.0972	5.50513	-4.98612	15.9964	-9.15328	-21.3576	3.05108	9.3824	-1.07312	19.8379	-0.362378	-12.4591	11.7343	10.4913	10.4913	12.2044	12.2044	10.4555	10.4555	12.0967	12.0967
0.0973	0.0973	5.43599	-5.05578	15.9278	-9.2248	-21.4301	2.9805	9.31326	-1.1427	19.7692	-0.433904	-12.5314	11.6636	10.4918	10.4918	12.2053	12.2053	10.456	10.456	12.0975	12.0975
0.0974	0.0974	5.36684	-5.12543	15.8591	-9.29633	-21.5026	2.90992	9.24412	-1.21227	19.7005	-0.50543	-12.6037	11.5928	10.4923	10.4923	12.2062	12.2062	10.4564	10.4564	12.0982	12.0982
0.0975	0.0975	5.2977	-5.19509	15.7905	-9.36785	-21.5751	2.83934	9.17498	-1.28186	19.6318	-0.576956	-12.676	11.5221	10.4928	10.4928	12.2072	12.2072	10.4568	10.4568	12.099	12.099
0.0976	0.0976	5.22856	-5.26475	15.7219	-9.43938	-21.6475	2.76876	9.10583	-1.35144	19.5631	-0.648482	-12.7483	11.4513	10.4933	10.4933	12.2081	12.2081	10.4573	10.4573	12.0998	12.0998
0.0977	0.0977	5.15942	-5.33441	15.6532	-9.51091	-21.72	2.69819	9.03669	-1.42102	19.4944	-0.720008	-12.8206	11.3806	10.4938	10.4938	12.2091	12.2091	10.4577	10.4577	12.1006	12.1006
0.0978	0.0978	5.09027	-5.40407	15.5846	-9.58243	-21.7925	2.62761	8.96755	-1.4906	19.4257	-0.791534	-12.8929	11.3098	10.4943	10.4943	12.21	12.21	10.4582	10.4582	12.1014	12.1014
0.0979	0.0979	5.02113	-5.47373	15.516	-9.65396	-21.865	2.55704	8.89841	-1.56019	19.357	-0.86306	-12.9652	11.2391	10.4949	10.4949	12.211	12.211	10.4586	10.4586	12.1021	12.1021
0.098	0.098	4.95199	-5.54339	15.4474	-9.72548	-21.9374	2.48646	8.82926	-1.62977	19.2883	-0.934586	-13.0375	11.1683	10.4954	10.4954	12.2119	12.2119	10.459	10.459	12.1029	12.1029
0.0981	0.0981	4.88285	-5.61305	15.3787	-9.79701	-22.0099	2.41589	8.76012	-1.69936	19.2196	-1.00611	-13.1098	11.0976	10.4959	10.4959	12.2129	12.2129	10.4595	10.4595	12.1037	12.1037
0.0982	0.0982	4.8137	-5.68272	15.3101	-9.86854	-22.0824	2.34532	8.69098	-1.76895	19.1509	-1.07764	-13.1821	11.0269	10.4964	10.4964	12.2139	12.2139	10.4599	10.4599	12.1045	12.1045
0.0983	0.0983	4.74456	-5.75238	15.2415	-9.94006	-22.1549	2.27475	8.62184	-1.83854	19.0822	-1.14916	-13.2545	10.9561	10.4969	10.4969	12.2148	12.2148	10.4604	10.4604	12.1053	12.1053
0.0984	0.0984	4.67542	-5.82205	15.1729	-10.0116	-22.2274	2.20419	8.55269	-1.90813	19.0135	-1.22069	-13.3268	10.8854	10.4975	10.4975	12.2158	12.2158	10.4608	10.4608	12.1061	12.1061
0.0985	0.0985	4.60628	-5.89171	15.1043	-10.0831	-22.2998	2.13362	8.48355	-1.97772	18.9448	-1.29222	-13.3991	10.8147	10.498	10.498	12.2167	12.2167	10.4613	10.4613	12.1069	12.1069
0.0986	0.0986	4.53713	-5.96138	15.0356	-10.1546	-22.3723	2.06305	8.41441	-2.04731	18.8761	-1.36374	-13.4714	10.7439	10.4985	10.4985	12.2177	12.2177	10.4617	10.4617	12.1077	12.1077
0.0987	0.0987	4.46799	-6.03105	14.967	-10.2262	-22.4448	1.99249	8.34527	-2.1169	18.8074	-1.43527	-13.5437	10.6732	10.499	10.499	12.2187	12.2187	10.4622	10.4622	12.1085	12.1085
0.0988	0.0988	4.39885	-6.10072	14.8984	-10.2977	-22.5173	1.92193	8.27612	-2.1865	18.7387	-1.50679	-13.6161	10.6025	10.4996	10.4996	12.2196	12.2196	10.4626	10.4626	12.1093	12.1093
0.0989	0.0989	4.32971	-6.17039	14.8298	-10.3692	-22.5898	1.85137	8.20698	-2.25609	18.6701	-1.57832	-13.6884	10.5317	10.5001	10.5001	12.2206	12.2206	10.4631	10.4631	12.1101	12.1101
0.099	0.099	4.26056	-6.24006	14.7612	-10.4407	-22.6623	1.78081	8.13784	-2.32569	18.6014	-1.64985	-13.7607	10.461	10.5006	10.5006	12.2216	12.2216	10.4635	10.4635	12.1109	12.1109
0.0991	0.0991	4.19142	-6.30973	14.6926	-10.5123	-22.7348	1.71025	8.06869	-2.39529	18.5327	-1.72137	-13.833	10.3903	10.5012	10.5012	12.2225	12.2225	10.464	10.464	12.1117	12.1117
0.0992	0.0992	4.12228	-6.37941	14.624	-10.5838	-22.8073	1.63969	7.99955	-2.46488	18.464	-1.7929	-13.9054	10.3196	10.5017	10.5017	12.2235	12.2235	10.4644	10.4644	12.1125	12.1125
0.0993	0.0993	4.05313	-6.44908	14.5554	-10.6553	-22.8798	1.56914	7.93041	-2.53448	18.3953	-1.86442	-13.9777	10.2488	10.5022	10.5022	12.2245	12.2245	10.4649	10.4649	12.1133	12.1133
0.0994	0.0994	3.98399	-6.51876	14.4867	-10.7268	-22.9523	1.49858	7.86127	-2.60408	18.3266	-1.93595	-14.05	10.1781	10.5028	10.5028	12.2254	12.2254	10.4653	10.4653	12.1141	12.1141
0.0995	0.0995	3.91485	-6.58844	14.4181	-10.7984	-23.0248	1.42803	7.79212	-2.67368	18.2579	-2.00748	-14.1224	10.1074	10.5033	10.5033	12.2264	12.2264	10.4658	10.4658	12.1149	12.1149
0.0996	0.0996	3.84571	-6.65811	14.3495	-10.8699	-23.0973	1.35748	7.72298	-2.74329	18.1892	-2.079	-14.1947	10.0367	10.5038	10.5038	12.2274	12.2274	10.4663	10.4663	12.1157	12.1157
0.0997	0.0997	3.77656	-6.72779	14.2809	-10.9414	-23.1698	1.28693	7.65384	-2.81289	18.1206	-2.15053	-14.267	9.96596	10.5044	10.5044	12.2284	12.2284	10.4667	10.4667	12.1165	12.1165
0.0998	0.0998	3.70742	-6.79747	14.2123	-11.013	-23.2423	1.21638	7.5847	-2.88249	18.0519	-2.22205	-14.3394	9.89525	10.5049	10.5049	12.2293	12.2293	10.4672	10.4672	12.1173	12.1173
0.0999	0.0999	3.63828	-6.86715	14.1437	-11.0845	-23.3148	1.14583	7.51555	-2.9521	17.9832	-2.29358	-14.4117	9.82453	10.5054	10.5054	12.2303	12.2303	10.4677	10.4677	12.1181	12.1181
0.1	0.1	3.56914	-6.93684	14.0751	-11.156	-23.3873	1.07528	7.44641	-3.0217	17.9145	-2.36511	-14.484	9.75382	10.506	10.506	12.2313	12.2313	10.4681	10.4681	12.1189	12.1189
0.1001	0.1001	3.49999	-7.00652	14.0065	-11.2275	-23.4598	1.00474	7.37727	-3.09131	17.8458	-2.43663	-14.5564	9.68311	10.5065	10.5065	12.2323	12.2323	10.4686	10.4686	12.1197	12.1197
0.1002	0.1002	3.43085	-7.0762	13.9379	-11.2991	-23.5323	0.934193	7.30813	-3.16092	17.7772	-2.50816	-14.6287	9.6124	10.5071	10.5071	12.2332	12.2332	10.469	10.469	12.1206	12.1206
0.1003	0.1003	3.36171	-7.14589	13.8693	-11.3706	-23.6048	0.86365	7.23898	-3.23053	17.7085	-2.57968	-14.7011	9.54169	10.5076	10.5076	12.2342	12.2342	10.4695	10.4695	12.1214	12.1214
0.1004	0.1004	3.29257	-7.21557	13.8007	-11.4421	-23.6773	0.793108	7.16984	-3.30014	17.6398	-2.65121	-14.7734	9.47098	10.5081	10.5081	12.2352	12.2352	10.47	10.47	12.1222	12.1222
0.1005	0.1005	3.22342	-7.28526	13.7321	-11.5136	-23.7498	0.722568	7.1007	-3.36975	17.5711	-2.72273	-14.8457	9.40027	10.5087	10.5087	12.2362	12.2362	10.4704	10.4704	12.123	12.123
0.1006	0.1006	3.15428	-7.35495	13.6635	-11.5852	-23.8223	0.65203	7.03156	-3.43936	17.5025	-2.79426	-14.9181	9.32957	10.5092	10.5092	12.2372	12.2372	10.4709	10.4709	12.1238	12.1238
0.1007	0.1007	3.08514	-7.42464	13.5949	-11.6567	-23.8949	0.581492	6.96241	-3.50898	17.4338	-2.86579	-14.9904	9.25886	10.5098	10.5098	12.2382	12.2382	10.4714	10.4714	12.1247	12.1247
0.1008	0.1008	3.016	-7.49433	13.5263	-11.7282	-23.9674	0.510956	6.89327	-3.57859	17.3651	-2.93731	-15.0628	9.18816	10.5103	10.5103	12.2392	12.2392	10.4719	10.4719	12.1255	12.1255
0.1009	0.1009	2.94685	-7.56402	13.4577	-11.7997	-24.0399	0.440421	6.82413	-3.64821	17.2965	-3.00884	-15.1351	9.11746	10.5109	10.5109	12.2402	12.2402	10.4723	10.4723	12.1263	12.1263
0.101	0.101	2.87771	-7.63371	13.3891	-11.8713	-24.1124	0.369887	6.75498	-3.71782	17.2278	-3.08036	-15.2075	9.04676	10.5114	10.5114	12.2412	12.2412	10.4728	10.4728	12.1271	12.1271
0.1011	0.1011	2.80857	-7.7034	13.3205	-11.9428	-24.1849	0.299355	6.68584	-3.78744	17.1591	-3.15189	-15.2798	8.97606	10.512	10.512	12.2421	12.2421	10.4733	10.4733	12.128	12.128
0.1012	0.1012	2.73942	-7.7731	13.2519	-12.0143	-24.2575	0.228824	6.6167	-3.85706	17.0905	-3.22342	-15.3522	8.90536	10.5125	10.5125	12.2431	12.2431	10.4738	10.4738	12.1288	12.1288
0.1013	0.1013	2.67028	-7.84279	13.1834	-12.0858	-24.33	0.158295	6.54756	-3.92668	17.0218	-3.29494	-15.4246	8.83467	10.5131	10.5131	12.2441	12.2441	10.4742	10.4742	12.1296	12.1296
0.1014	0.1014	2.60114	-7.91249	13.1148	-12.1574	-24.4025	0.0877663	6.47841	-3.9963	16.9531	-3.36647	-15.4969	8.76397	10.5136	10.5136	12.2451	12.2451	10.4747	10.4747	12.1304	12.1304
0.1015	0.1015	2.532	-7.98219	13.0462	-12.2289	-24.475	0.0172392	6.40927	-4.06592	16.8845	-3.43799	-15.5693	8.69328	10.5142	10.5142	12.2461	12.2461	10.4752	10.4752	12.1313	12.1313
0.1016	0.1016	2.46285	-8.05188	12.9776	-12.3004	-24.5476	-0.0532865	6.34013	-4.13554	16.8158	-3.50952	-15.6416	8.62259	10.5147	10.5147	12.2471	12.2471	10.4757	10.4757	12.1321	12.1321
0.1017	0.1017	2.39371	-8.12158	12.909	-12.3719	-24.6201	-0.123811	6.27099	-4.20517	16.7471	-3.58105	-15.714	8.5519	10.5153	10.5153	12.2481	12.2481	10.4762	10.4762	12.1329	12.1329
0.1018	0.1018	2.32457	-8.19128	12.8404	-12.4435	-24.6926	-0.194334	6.20184	-4.27479	16.6785	-3.65257	-15.7864	8.48121	10.5159	10.5159	12.2491	12.2491	10.4766	10.4766	12.1338	12.1338
0.1019	0.1019	2.25543	-8.26098	12.7718	-12.515	-24.7651	-0.264856	6.1327	-4.34442	16.6098	-3.7241	-15.8587	8.41052	10.5164	10.5164	12.2501	12.2501	10.4771	10.4771	12.1346	12.1346
0.102	0.102	2.18628	-8.33069	12.7033	-12.5865	-24.8377	-0.335376	6.06356	-4.41404	16.5412	-3.79562	-15.9311	8.33983	10.517	10.517	12.2511	12.2511	10.4776	10.4776	12.1355	12.1355
0.1021	0.1021	2.11714	-8.40039	12.6347	-12.658	-24.9102	-0.405896	5.99442	-4.48367	16.4725	-3.86715	-16.0034	8.26915	10.5175	10.5175	12.2522	12.2522	10.4781	10.4781	12.1363	12.1363
0.1022	0.1022	2.048	-8.47009	12.5661	-12.7296	-24.9827	-0.476414	5.92527	-4.5533	16.4038	-3.93868	-16.0758	8.19846	10.5181	10.5181	12.2532	12.2532	10.4786	10.4786	12.1371	12.1371
0.1023	0.1023	1.97886	-8.5398	12.4975	-12.8011	-25.0553	-0.54693	5.85613	-4.62293	16.3352	-4.0102	-16.1482	8.12778	10.5187	10.5187	12.2542	12.2542	10.4791	10.4791	12.138	12.138
0.1024	0.1024	1.90971	-8.6095	12.4289	-12.8726	-25.1278	-0.617446	5.78699	-4.69256	16.2665	-4.08173	-16.2206	8.0571	10.5192	10.5192	12.2552	12.2552	10.4795	10.4795	12.1388	12.1388
0.1025	0.1025	1.84057	-8.67921	12.3604	-12.9442	-25.2003	-0.68796	5.71785	-4.76219	16.1979	-4.15325	-16.2929	7.98642	10.5198	10.5198	12.2562	12.2562	10.48	10.48	12.1397	12.1397
0.1026	0.1026	1.77143	-8.74892	12.2918	-13.0157	-25.2729	-0.758472	5.6487	-4.83182	16.1292	-4.22478	-16.3653	7.91574	10.5203	10.5203	12.2572	12.2572	10.4805	10.4805	12.1405	12.1405
0.1027	0.1027	1.70229	-8.81863	12.2232	-13.0872	-25.3454	-0.828984	5.57956	-4.90146	16.0606	-4.29631	-16.4377	7.84506	10.5209	10.5209	12.2582	12.2582	10.481	10.481	12.1414	12.1414
0.1028	0.1028	1.63314	-8.88834	12.1546	-13.1587	-25.418	-0.899494	5.51042	-4.97109	15.9919	-4.36783	-16.5101	7.77439	10.5215	10.5215	12.2592	12.2592	10.4815	10.4815	12.1422	12.1422
0.1029	0.1029	1.564	-8.95805	12.0861	-13.2303	-25.4905	-0.970003	5.44127	-5.04073	15.9233	-4.43936	-16.5824	7.70371	10.5221	10.5221	12.2603	12.2603	10.482	10.482	12.1431	12.1431
0.103	0.103	1.49486	-9.02776	12.0175	-13.3018	-25.5631	-1.04051	5.37213	-5.11037	15.8546	-4.51088	-16.6548	7.63304	10.5226	10.5226	12.2613	12.2613	10.4825	10.4825	12.1439	12.1439
0.1031	0.1031	1.42571	-9.09748	11.9489	-13.3733	-25.6356	-1.11102	5.30299	-5.18	15.786	-4.58241	-16.7272	7.56237	10.5232	10.5232	12.2623	12.2623	10.483	10.483	12.1448	12.1448
0.1032	0.1032	1.35657	-9.16719	11.8803	-13.4448	-25.7081	-1.18152	5.23385	-5.24964	15.7173	-4.65394	-16.7996	7.4917	10.5238	10.5238	12.2633	12.2633	10.4835	10.4835	12.1456	12.1456
0.1033	0.1033	1.28743	-9.23691	11.8118	-13.5164	-25.7807	-1.25202	5.1647	-5.31928	15.6487	-4.72546	-16.872	7.42103	10.5243	10.5243	12.2643	12.2643	10.484	10.484	12.1465	12.1465
0.1034	0.1034	1.21829	-9.30662	11.7432	-13.5879	-25.8532	-1.32253	5.09556	-5.38892	15.58	-4.79699	-16.9443	7.35036	10.5249	10.5249	12.2654	12.2654	10.4845	10.4845	12.1473	12.1473
0.1035	0.1035	1.14914	-9.37634	11.6746	-13.6594	-25.9258	-1.39303	5.02642	-5.45856	15.5114	-4.86851	-17.0167	7.2797	10.5255	10.5255	12.2664	12.2664	10.485	10.485	12.1482	12.1482
0.1036	0.1036	1.08	-9.44606	11.6061	-13.7309	-25.9983	-1.46353	4.95728	-5.52821	15.4428	-4.94004	-17.0891	7.20903	10.5261	10.5261	12.2674	12.2674	10.4855	10.4855	12.1491	12.1491
0.1037	0.1037	1.01086	-9.51578	11.5375	-13.8025	-26.0709	-1.53403	4.88813	-5.59785	15.3741	-5.01157	-17.1615	7.13837	10.5266	10.5266	12.2684	12.2684	10.486	10.486	12.1499	12.1499
0.1038	0.1038	0.941717	-9.5855	11.4689	-13.874	-26.1435	-1.60452	4.81899	-5.6675	15.3055	-5.08309	-17.2339	7.0677	10.5272	10.5272	12.2695	12.2695	10.4865	10.4865	12.1508	12.1508
0.1039	0.1039	0.872574	-9.65522	11.4004	-13.9455	-26.216	-1.67502	4.74985	-5.73714	15.2368	-5.15462	-17.3063	6.99704	10.5278	10.5278	12.2705	12.2705	10.487	10.487	12.1517	12.1517
0.104	0.104	0.803431	-9.72494	11.3318	-14.017	-26.2886	-1.74551	4.68071	-5.80679	15.1682	-5.22614	-17.3787	6.92638	10.5284	10.5284	12.2715	12.2715	10.4875	10.4875	12.1525	12.1525
0.1041	0.1041	0.734289	-9.79466	11.2632	-14.0886	-26.3611	-1.81601	4.61156	-5.87644	15.0996	-5.29767	-17.4511	6.85572	10.529	10.529	12.2726	12.2726	10.488	10.488	12.1534	12.1534
0.1042	0.1042	0.665146	-9.86439	11.1947	-14.1601	-26.4337	-1.8865	4.54242	-5.94609	15.0309	-5.3692	-17.5235	6.78507	10.5295	10.5295	12.2736	12.2736	10.4885	10.4885	12.1543	12.1543
0.1043	0.1043	0.596003	-9.93411	11.1261	-14.2316	-26.5063	-1.95699	4.47328	-6.01574	14.9623	-5.44072	-17.5959	6.71441	10.5301	10.5301	12.2746	12.2746	10.489	10.489	12.1551	12.1551
0.1044	0.1044	0.526861	-10.0038	11.0576	-14.3031	-26.5788	-2.02748	4.40414	-6.08539	14.8937	-5.51225	-17.6683	6.64376	10.5307	10.5307	12.2757	12.2757	10.4895	10.4895	12.156	12.156
0.1045	0.1045	0.457718	-10.0736	10.989	-14.3747	-26.6514	-2.09797	4.33499	-6.15504	14.825	-5.58377	-17.7407	6.5731	10.5313	10.5313	12.2767	12.2767	10.49	10.49	12.1569	12.1569
0.1046	0.1046	0.388575	-10.1433	10.9204	-14.4462	-26.7239	-2.16845	4.26585	-6.22469	14.7564	-5.6553	-17.8131	6.50245	10.5319	10.5319	12.2777	12.2777	10.4905	10.4905	12.1578	12.1578
0.1047	0.1047	0.319433	-10.213	10.8519	-14.5177	-26.7965	-2.23894	4.19671	-6.29435	14.6878	-5.72683	-17.8855	6.4318	10.5325	10.5325	12.2788	12.2788	10.4911	10.4911	12.1586	12.1586
0.1048	0.1048	0.25029	-10.2828	10.7833	-14.5893	-26.8691	-2.30942	4.12756	-6.364	14.6191	-5.79835	-17.9579	6.36115	10.533	10.533	12.2798	12.2798	10.4916	10.4916	12.1595	12.1595
0.1049	0.1049	0.181148	-10.3525	10.7148	-14.6608	-26.9416	-2.37991	4.05842	-6.43366	14.5505	-5.86988	-18.0303	6.2905	10.5336	10.5336	12.2809	12.2809	10.4921	10.4921	12.1604	12.1604
0.105	0.105	0.112005	-10.4222	10.6462	-14.7323	-27.0142	-2.45039	3.98928	-6.50331	14.4819	-5.9414	-18.1027	6.21986	10.5342	10.5342	12.2819	12.2819	10.4926	10.4926	12.1613	12.1613
0.1051	0.1051	0.0428623	-10.4919	10.5777	-14.8038	-27.0868	-2.52087	3.92014	-6.57297	14.4132	-6.01293	-18.1751	6.14921	10.5348	10.5348	12.283	12.283	10.4931	10.4931	12.1621	12.1621
0.1052	0.1052	-0.0262803	-10.5617	10.5091	-14.8754	-27.1594	-2.59135	3.85099	-6.64263	14.3446	-6.08446	-18.2475	6.07857	10.5354	10.5354	12.284	12.284	10.4936	10.4936	12.163	12.163
0.1053	0.1053	-0.0954229	-10.6314	10.4406	-14.9469	-27.2319	-2.66183	3.78185	-6.71229	14.276	-6.15598	-18.3199	6.00793	10.536	10.536	12.2851	12.2851	10.4941	10.4941	12.1639	12.1639
0.1054	0.1054	-0.164566	-10.7012	10.372	-15.0184	-27.3045	-2.7323	3.71271	-6.78195	14.2074	-6.22751	-18.3923	5.93728	10.5366	10.5366	12.2861	12.2861	10.4947	10.4947	12.1648	12.1648
0.1055	0.1055	-0.233708	-10.7709	10.3035	-15.0899	-27.3771	-2.80278	3.64357	-6.85161	14.1387	-6.29903	-18.4647	5.86664	10.5372	10.5372	12.2872	12.2872	10.4952	10.4952	12.1657	12.1657
0.1056	0.1056	-0.302851	-10.8406	10.2349	-15.1615	-27.4497	-2.87325	3.57442	-6.92128	14.0701	-6.37056	-18.5371	5.79601	10.5378	10.5378	12.2882	12.2882	10.4957	10.4957	12.1666	12.1666
0.1057	0.1057	-0.371993	-10.9104	10.1664	-15.233	-27.5222	-2.94372	3.50528	-6.99094	14.0015	-6.44209	-18.6095	5.72537	10.5384	10.5384	12.2893	12.2893	10.4962	10.4962	12.1675	12.1675
0.1058	0.1058	-0.441136	-10.9801	10.0978	-15.3045	-27.5948	-3.01419	3.43614	-7.06061	13.9329	-6.51361	-18.682	5.65473	10.539	10.539	12.2903	12.2903	10.4967	10.4967	12.1683	12.1683
0.1059	0.1059	-0.510279	-11.0499	10.0293	-15.376	-27.6674	-3.08466	3.367	-7.13027	13.8643	-6.58514	-18.7544	5.5841	10.5396	10.5396	12.2914	12.2914	10.4973	10.4973	12.1692	12.1692
0.106	0.106	-0.579421	-11.1196	9.96075	-15.4476	-27.74	-3.15513	3.29785	-7.19994	13.7956	-6.65666	-18.8268	5.51347	10.5402	10.5402	12.2924	12.2924	10.4978	10.4978	12.1701	12.1701
0.1061	0.1061	-0.648564	-11.1893	9.89221	-15.5191	-27.8126	-3.2256	3.22871	-7.26961	13.727	-6.72819	-18.8992	5.44283	10.5408	10.5408	12.2935	12.2935	10.4983	10.4983	12.171	12.171
0.1062	0.1062	-0.717707	-11.2591	9.82367	-15.5906	-27.8852	-3.29607	3.15957	-7.33928	13.6584	-6.79972	-18.9716	5.3722	10.5414	10.5414	12.2945	12.2945	10.4988	10.4988	12.1719	12.1719
0.1063	0.1063	-0.786849	-11.3288	9.75513	-15.6621	-27.9577	-3.36653	3.09043	-7.40895	13.5898	-6.87124	-19.0441	5.30157	10.542	10.542	12.2956	12.2956	10.4994	10.4994	12.1728	12.1728
0.1064	0.1064	-0.855992	-11.3986	9.68659	-15.7337	-28.0303	-3.437	3.02128	-7.47862	13.5212	-6.94277	-19.1165	5.23095	10.5426	10.5426	12.2967	12.2967	10.4999	10.4999	12.1737	12.1737
0.1065	0.1065	-0.925135	-11.4683	9.61805	-15.8052	-28.1029	-3.50746	2.95214	-7.54829	13.4526	-7.01429	-19.1889	5.16032	10.5432	10.5432	12.2977	12.2977	10.5004	10.5004	12.1746	12.1746
0.1066	0.1066	-0.994277	-11.5381	9.54951	-15.8767	-28.1755	-3.57792	2.883	-7.61796	13.384	-7.08582	-19.2613	5.08969	10.5438	10.5438	12.2988	12.2988	10.501	10.501	12.1755	12.1755
0.1067	0.1067	-1.06342	-11.6078	9.48098	-15.9482	-28.2481	-3.64838	2.81385	-7.68764	13.3153	-7.15734	-19.3338	5.01907	10.5444	10.5444	12.2999	12.2999	10.5015	10.5015	12.1764	12.1764
0.1068	0.1068	-1.13256	-11.6776	9.41244	-16.0198	-28.3207	-3.71884	2.74471	-7.75731	13.2467	-7.22887	-19.4062	4.94845	10.545	10.545	12.3009	12.3009	10.502	10.502	12.1773	12.1773
0.1069	0.1069	-1.20171	-11.7473	9.34391	-16.0913	-28.3933	-3.78929	2.67557	-7.82699	13.1781	-7.3004	-19.4786	4.87783	10.5456	10.5456	12.302	12.302	10.5026	10.5026	12.1782	12.1782
0.107	0.107	-1.27085	-11.8171	9.27537	-16.1628	-28.4659	-3.85975	2.60643	-7.89667	13.1095	-7.37192	-19.5511	4.80721	10.5462	10.5462	12.3031	12.3031	10.5031	10.5031	12.1791	12.1791
0.1071	0.1071	-1.33999	-11.8868	9.20684	-16.2343	-28.5385	-3.9302	2.53728	-7.96635	13.0409	-7.44345	-19.6235	4.73659	10.5468	10.5468	12.3041	12.3041	10.5036	10.5036	12.18	12.18
0.1072	0.1072	-1.40913	-11.9566	9.13831	-16.3059	-28.6111	-4.00066	2.46814	-8.03602	12.9723	-7.51497	-19.6959	4.66597	10.5474	10.5474	12.3052	12.3052	10.5042	10.5042	12.1809	12.1809
0.1073	0.1073	-1.47828	-12.0263	9.06978	-16.3774	-28.6837	-4.07111	2.399	-8.1057	12.9037	-7.5865	-19.7684	4.59535	10.5481	10.5481	12.3063	12.3063	10.5047	10.5047	12.1819	12.1819
0.1074	0.1074	-1.54742	-12.0961	9.00125	-16.4489	-28.7563	-4.14156	2.32986	-8.17539	12.8351	-7.65803	-19.8408	4.52474	10.5487	10.5487	12.3074	12.3074	10.5052	10.5052	12.1828	12.1828
0.1075	0.1075	-1.61656	-12.1658	8.93272	-16.5205	-28.8289	-4.21201	2.26071	-8.24507	12.7665	-7.72955	-19.9132	4.45413	10.5493	10.5493	12.3084	12.3084	10.5058	10.5058	12.1837	12.1837
0.1076	0.1076	-1.6857	-12.2356	8.8642	-16.592	-28.9015	-4.28246	2.19157	-8.31475	12.6979	-7.80108	-19.9857	4.38351	10.5499	10.5499	12.3095	12.3095	10.5063	10.5063	12.1846	12.1846
0.1077	0.1077	-1.75485	-12.3054	8.79567	-16.6635	-28.9741	-4.3529	2.12243	-8.38444	12.6293	-7.8726	-20.0581	4.3129	10.5505	10.5505	12.3106	12.3106	10.5069	10.5069	12.1855	12.1855
0.1078	0.1078	-1.82399	-12.3751	8.72715	-16.735	-29.0467	-4.42335	2.05329	-8.45412	12.5607	-7.94413	-20.1306	4.24229	10.5511	10.5511	12.3117	12.3117	10.5074	10.5074	12.1864	12.1864
0.1079	0.1079	-1.89313	-12.4449	8.65862	-16.8066	-29.1193	-4.49379	1.98414	-8.52381	12.4921	-8.01566	-20.203	4.17169	10.5518	10.5518	12.3128	12.3128	10.508	10.508	12.1873	12.1873
0.108	0.108	-1.96227	-12.5146	8.5901	-16.8781	-29.1919	-4.56424	1.915	-8.5935	12.4235	-8.08718	-20.2754	4.10108	10.5524	10.5524	12.3138	12.3138	10.5085	10.5085	12.1883	12.1883
0.1081	0.1081	-2.03142	-12.5844	8.52158	-16.9496	-29.2645	-4.63468	1.84586	-8.66318	12.3549	-8.15871	-20.3479	4.03047	10.553	10.553	12.3149	12.3149	10.509	10.509	12.1892	12.1892
0.1082	0.1082	-2.10056	-12.6542	8.45306	-17.0211	-29.3371	-4.70512	1.77672	-8.73287	12.2863	-8.23023	-20.4203	3.95987	10.5536	10.5536	12.316	12.316	10.5096	10.5096	12.1901	12.1901
0.1083	0.1083	-2.1697	-12.7239	8.38454	-17.0927	-29.4098	-4.77556	1.70757	-8.80256	12.2177	-8.30176	-20.4928	3.88927	10.5542	10.5542	12.3171	12.3171	10.5101	10.5101	12.191	12.191
0.1084	0.1084	-2.23884	-12.7937	8.31602	-17.1642	-29.4824	-4.846	1.63843	-8.87225	12.1491	-8.37329	-20.5652	3.81867	10.5549	10.5549	12.3182	12.3182	10.5107	10.5107	12.192	12.192
0.1085	0.1085	-2.30799	-12.8635	8.2475	-17.2357	-29.555	-4.91643	1.56929	-8.94195	12.0805	-8.44481	-20.6377	3.74807	10.5555	10.5555	12.3193	12.3193	10.5112	10.5112	12.1929	12.1929
0.1086	0.1086	-2.37713	-12.9332	8.17898	-17.3072	-29.6276	-4.98687	1.50014	-9.01164	12.0119	-8.51634	-20.7101	3.67747	10.5561	10.5561	12.3204	12.3204	10.5118	10.5118	12.1938	12.1938
0.1087	0.1087	-2.44627	-13.003	8.11046	-17.3788	-29.7002	-5.0573	1.431	-9.08133	11.9433	-8.58786	-20.7826	3.60687	10.5567	10.5567	12.3215	12.3215	10.5123	10.5123	12.1947	12.1947
0.1088	0.1088	-2.51542	-13.0728	8.04195	-17.4503	-29.7728	-5.12773	1.36186	-9.15103	11.8747	-8.65939	-20.8551	3.53627	10.5574	10.5574	12.3226	12.3226	10.5129	10.5129	12.1957	12.1957
0.1089	0.1089	-2.58456	-13.1426	7.97344	-17.5218	-29.8455	-5.19817	1.29272	-9.22073	11.8062	-8.73092	-20.9275	3.46568	10.558	10.558	12.3236	12.3236	10.5134	10.5134	12.1966	12.1966
0.109	0.109	-2.6537	-13.2123	7.90492	-17.5933	-29.9181	-5.2686	1.22357	-9.29042	11.7376	-8.80244	-21	3.39508	10.5586	10.5586	12.3247	12.3247	10.514	10.514	12.1975	12.1975
0.1091	0.1091	-2.72284	-13.2821	7.83641	-17.6649	-29.9907	-5.33903	1.15443	-9.36012	11.669	-8.87397	-21.0724	3.32449	10.5593	10.5593	12.3258	12.3258	10.5146	10.5146	12.1985	12.1985
0.1092	0.1092	-2.79199	-13.3519	7.7679	-17.7364	-30.0633	-5.40945	1.08529	-9.42982	11.6004	-8.94549	-21.1449	3.2539	10.5599	10.5599	12.3269	12.3269	10.5151	10.5151	12.1994	12.1994
0.1093	0.1093	-2.86113	-13.4216	7.69939	-17.8079	-30.136	-5.47988	1.01615	-9.49952	11.5318	-9.01702	-21.2174	3.18331	10.5605	10.5605	12.328	12.328	10.5157	10.5157	12.2003	12.2003
0.1094	0.1094	-2.93027	-13.4914	7.63088	-17.8794	-30.2086	-5.5503	0.947004	-9.56922	11.4632	-9.08855	-21.2898	3.11272	10.5612	10.5612	12.3291	12.3291	10.5162	10.5162	12.2013	12.2013
0.1095	0.1095	-2.99941	-13.5612	7.56237	-17.951	-30.2812	-5.62073	0.877861	-9.63893	11.3946	-9.16007	-21.3623	3.04214	10.5618	10.5618	12.3302	12.3302	10.5168	10.5168	12.2022	12.2022
0.1096	0.1096	-3.06856	-13.631	7.49386	-18.0225	-30.3538	-5.69115	0.808719	-9.70863	11.3261	-9.2316	-21.4347	2.97155	10.5624	10.5624	12.3313	12.3313	10.5173	10.5173	12.2031	12.2031
0.1097	0.1097	-3.1377	-13.7008	7.42536	-18.094	-30.4265	-5.76157	0.739576	-9.77833	11.2575	-9.30312	-21.5072	2.90097	10.5631	10.5631	12.3325	12.3325	10.5179	10.5179	12.2041	12.2041
0.1098	0.1098	-3.20684	-13.7705	7.35685	-18.1655	-30.4991	-5.83199	0.670433	-9.84804	11.1889	-9.37465	-21.5797	2.83038	10.5637	10.5637	12.3336	12.3336	10.5185	10.5185	12.205	12.205
0.1099	0.1099	-3.27598	-13.8403	7.28835	-18.2371	-30.5717	-5.90241	0.601291	-9.91775	11.1203	-9.44618	-21.6522	2.7598	10.5643	10.5643	12.3347	12.3347	10.519	10.519	12.206	12.206
0.11	0.11	-3.34513	-13.9101	7.21984	-18.3086	-30.6444	-5.97283	0.532148	-9.98745	11.0517	-9.5177	-21.7246	2.68922	10.565	10.565	12.3358	12.3358	10.5196	10.5196	12.2069	12.2069
0.1101	0.1101	-3.41427	-13.9799	7.15134	-18.3801	-30.717	-6.04324	0.463005	-10.0572	10.9832	-9.58923	-21.7971	2.61864	10.5656	10.5656	12.3369	12.3369	10.5202	10.5202	12.2079	12.2079
0.1102	0.1102	-3.48341	-14.0497	7.08284	-18.4517	-30.7896	-6.11366	0.393863	-10.1269	10.9146	-9.66075	-21.8696	2.54806	10.5663	10.5663	12.338	12.338	10.5207	10.5207	12.2088	12.2088
0.1103	0.1103	-3.55255	-14.1195	7.01434	-18.5232	-30.8623	-6.18407	0.32472	-10.1966	10.846	-9.73228	-21.942	2.47749	10.5669	10.5669	12.3391	12.3391	10.5213	10.5213	12.2098	12.2098
0.1104	0.1104	-3.6217	-14.1892	6.94584	-18.5947	-30.9349	-6.25449	0.255577	-10.2663	10.7774	-9.80381	-22.0145	2.40691	10.5675	10.5675	12.3402	12.3402	10.5219	10.5219	12.2107	12.2107
0.1105	0.1105	-3.69084	-14.259	6.87734	-18.6662	-31.0076	-6.3249	0.186435	-10.336	10.7089	-9.87533	-22.087	2.33634	10.5682	10.5682	12.3413	12.3413	10.5224	10.5224	12.2117	12.2117
0.1106	0.1106	-3.75998	-14.3288	6.80885	-18.7378	-31.0802	-6.39531	0.117292	-10.4057	10.6403	-9.94686	-22.1595	2.26577	10.5688	10.5688	12.3425	12.3425	10.523	10.523	12.2126	12.2126
0.1107	0.1107	-3.82913	-14.3986	6.74035	-18.8093	-31.1529	-6.46571	0.0481496	-10.4754	10.5717	-10.0184	-22.232	2.1952	10.5695	10.5695	12.3436	12.3436	10.5236	10.5236	12.2136	12.2136
0.1108	0.1108	-3.89827	-14.4684	6.67185	-18.8808	-31.2255	-6.53612	-0.0209931	-10.5451	10.5032	-10.0899	-22.3044	2.12463	10.5701	10.5701	12.3447	12.3447	10.5242	10.5242	12.2145	12.2145
0.1109	0.1109	-3.96741	-14.5382	6.60336	-18.9523	-31.2981	-6.60653	-0.0901357	-10.6149	10.4346	-10.1614	-22.3769	2.05406	10.5708	10.5708	12.3458	12.3458	10.5247	10.5247	12.2155	12.2155
0.111	0.111	-4.03655	-14.608	6.53487	-19.0239	-31.3708	-6.67693	-0.159278	-10.6846	10.366	-10.233	-22.4494	1.98349	10.5714	10.5714	12.3469	12.3469	10.5253	10.5253	12.2165	12.2165
0.1111	0.1111	-4.1057	-14.6778	6.46637	-19.0954	-31.4434	-6.74734	-0.228421	-10.7543	10.2975	-10.3045	-22.5219	1.91292	10.5721	10.5721	12.3481	12.3481	10.5259	10.5259	12.2174	12.2174
0.1112	0.1112	-4.17484	-14.7476	6.39788	-19.1669	-31.5161	-6.81774	-0.297564	-10.824	10.2289	-10.376	-22.5944	1.84236	10.5727	10.5727	12.3492	12.3492	10.5265	10.5265	12.2184	12.2184
0.1113	0.1113	-4.24398	-14.8174	6.32939	-19.2384	-31.5887	-6.88814	-0.366706	-10.8937	10.1603	-10.4475	-22.6669	1.7718	10.5734	10.5734	12.3503	12.3503	10.527	10.527	12.2193	12.2193
0.1114	0.1114	-4.31312	-14.8872	6.2609	-19.31	-31.6614	-6.95854	-0.435849	-10.9635	10.0918	-10.5191	-22.7394	1.70123	10.574	10.574	12.3514	12.3514	10.5276	10.5276	12.2203	12.2203
0.1115	0.1115	-4.38227	-14.9569	6.19242	-19.3815	-31.734	-7.02894	-0.504991	-11.0332	10.0232	-10.5906	-22.8119	1.63067	10.5747	10.5747	12.3526	12.3526	10.5282	10.5282	12.2213	12.2213
0.1116	0.1116	-4.45141	-15.0267	6.12393	-19.453	-31.8067	-7.09933	-0.574134	-11.1029	9.95464	-10.6621	-22.8843	1.56011	10.5753	10.5753	12.3537	12.3537	10.5288	10.5288	12.2222	12.2222
0.1117	0.1117	-4.52055	-15.0965	6.05544	-19.5245	-31.8794	-7.16973	-0.643277	-11.1726	9.88608	-10.7336	-22.9568	1.48956	10.576	10.576	12.3548	12.3548	10.5294	10.5294	12.2232	12.2232
0.1118	0.1118	-4.58969	-15.1663	5.98696	-19.5961	-31.952	-7.24012	-0.712419	-11.2424	9.81752	-10.8052	-23.0293	1.419	10.5766	10.5766	12.3559	12.3559	10.5299	10.5299	12.2242	12.2242
0.1119	0.1119	-4.65884	-15.2361	5.91847	-19.6676	-32.0247	-7.31052	-0.781562	-11.3121	9.74896	-10.8767	-23.1018	1.34844	10.5773	10.5773	12.3571	12.3571	10.5305	10.5305	12.2251	12.2251
0.112	0.112	-4.72798	-15.3059	5.84999	-19.7391	-32.0973	-7.38091	-0.850705	-11.3818	9.6804	-10.9482	-23.1743	1.27789	10.578	10.578	12.3582	12.3582	10.5311	10.5311	12.2261	12.2261
0.1121	0.1121	-4.79712	-15.3757	5.78151	-19.8106	-32.17	-7.4513	-0.919847	-11.4515	9.61185	-11.0197	-23.2468	1.20734	10.5786	10.5786	12.3593	12.3593	10.5317	10.5317	12.2271	12.2271
0.1122	0.1122	-4.86626	-15.4456	5.71302	-19.8822	-32.2427	-7.52169	-0.98899	-11.5213	9.54329	-11.0913	-23.3193	1.13679	10.5793	10.5793	12.3605	12.3605	10.5323	10.5323	12.2281	12.2281
0.1123	0.1123	-4.93541	-15.5154	5.64454	-19.9537	-32.3153	-7.59208	-1.05813	-11.591	9.47474	-11.1628	-23.3918	1.06624	10.58	10.58	12.3616	12.3616	10.5329	10.5329	12.229	12.229
0.1124	0.1124	-5.00455	-15.5852	5.57606	-20.0252	-32.388	-7.66246	-1.12728	-11.6607	9.40618	-11.2343	-23.4643	0.995687	10.5806	10.5806	12.3628	12.3628	10.5335	10.5335	12.23	12.23
0.1125	0.1125	-5.07369	-15.655	5.50759	-20.0968	-32.4607	-7.73285	-1.19642	-11.7305	9.33763	-11.3059	-23.5368	0.92514	10.5813	10.5813	12.3639	12.3639	10.534	10.534	12.231	12.231
0.1126	0.1126	-5.14284	-15.7248	5.43911	-20.1683	-32.5333	-7.80323	-1.26556	-11.8002	9.26908	-11.3774	-23.6093	0.854594	10.5819	10.5819	12.365	12.365	10.5346	10.5346	12.232	12.232
0.1127	0.1127	-5.21198	-15.7946	5.37063	-20.2398	-32.606	-7.87362	-1.3347	-11.8699	9.20053	-11.4489	-23.6819	0.784049	10.5826	10.5826	12.3662	12.3662	10.5352	10.5352	12.233	12.233
0.1128	0.1128	-5.28112	-15.8644	5.30216	-20.3113	-32.6787	-7.944	-1.40385	-11.9397	9.13198	-11.5204	-23.7544	0.713505	10.5833	10.5833	12.3673	12.3673	10.5358	10.5358	12.2339	12.2339
0.1129	0.1129	-5.35026	-15.9342	5.23368	-20.3829	-32.7513	-8.01438	-1.47299	-12.0094	9.06343	-11.592	-23.8269	0.642963	10.5839	10.5839	12.3685	12.3685	10.5364	10.5364	12.2349	12.2349
0.113	0.113	-5.41941	-16.004	5.16521	-20.4544	-32.824	-8.08476	-1.54213	-12.0791	8.99488	-11.6635	-23.8994	0.572422	10.5846	10.5846	12.3696	12.3696	10.537	10.537	12.2359	12.2359
0.1131	0.1131	-5.48855	-16.0738	5.09674	-20.5259	-32.8967	-8.15514	-1.61127	-12.1489	8.92634	-11.735	-23.9719	0.501882	10.5853	10.5853	12.3708	12.3708	10.5376	10.5376	12.2369	12.2369
0.1132	0.1132	-5.55769	-16.1436	5.02826	-20.5974	-32.9694	-8.22551	-1.68042	-12.2186	8.85779	-11.8065	-24.0444	0.431344	10.586	10.586	12.3719	12.3719	10.5382	10.5382	12.2379	12.2379
0.1133	0.1133	-5.62683	-16.2135	4.95979	-20.669	-33.042	-8.29589	-1.74956	-12.2884	8.78925	-11.8781	-24.1169	0.360807	10.5866	10.5866	12.3731	12.3731	10.5388	10.5388	12.2389	12.2389
0.1134	0.1134	-5.69598	-16.2833	4.89132	-20.7405	-33.1147	-8.36626	-1.8187	-12.3581	8.7207	-11.9496	-24.1894	0.290271	10.5873	10.5873	12.3742	12.3742	10.5394	10.5394	12.2399	12.2399
0.1135	0.1135	-5.76512	-16.3531	4.82285	-20.812	-33.1874	-8.43664	-1.88784	-12.4278	8.65216	-12.0211	-24.262	0.219736	10.588	10.588	12.3754	12.3754	10.54	10.54	12.2408	12.2408
0.1136	0.1136	-5.83426	-16.4229	4.75439	-20.8835	-33.2601	-8.50701	-1.95699	-12.4976	8.58362	-12.0926	-24.3345	0.149203	10.5886	10.5886	12.3765	12.3765	10.5406	10.5406	12.2418	12.2418
0.1137	0.1137	-5.9034	-16.4927	4.68592	-20.9551	-33.3327	-8.57738	-2.02613	-12.5673	8.51508	-12.1642	-24.407	0.0786715	10.5893	10.5893	12.3777	12.3777	10.5412	10.5412	12.2428	12.2428
0.1138	0.1138	-5.97255	-16.5625	4.61745	-21.0266	-33.4054	-8.64775	-2.09527	-12.6371	8.44654	-12.2357	-24.4795	0.00814091	10.59	10.59	12.3788	12.3788	10.5418	10.5418	12.2438	12.2438
0.1139	0.1139	-6.04169	-16.6324	4.54899	-21.0981	-33.4781	-8.71812	-2.16441	-12.7068	8.378	-12.3072	-24.552	-0.0623883	10.5907	10.5907	12.38	12.38	10.5424	10.5424	12.2448	12.2448
0.114	0.114	-6.11083	-16.7022	4.48053	-21.1696	-33.5508	-8.78848	-2.23356	-12.7766	8.30946	-12.3787	-24.6246	-0.132916	10.5914	10.5914	12.3812	12.3812	10.543	10.543	12.2458	12.2458
0.1141	0.1141	-6.17997	-16.772	4.41206	-21.2412	-33.6235	-8.85885	-2.3027	-12.8463	8.24092	-12.4503	-24.6971	-0.203443	10.592	10.592	12.3823	12.3823	10.5436	10.5436	12.2468	12.2468
0.1142	0.1142	-6.24912	-16.8418	4.3436	-21.3127	-33.6962	-8.92921	-2.37184	-12.9161	8.17239	-12.5218	-24.7696	-0.273968	10.5927	10.5927	12.3835	12.3835	10.5442	10.5442	12.2478	12.2478
0.1143	0.1143	-6.31826	-16.9117	4.27514	-21.3842	-33.7689	-8.99958	-2.44099	-12.9858	8.10385	-12.5933	-24.8421	-0.344492	10.5934	10.5934	12.3846	12.3846	10.5448	10.5448	12.2488	12.2488
0.1144	0.1144	-6.3874	-16.9815	4.20668	-21.4557	-33.8416	-9.06994	-2.51013	-13.0556	8.03532	-12.6648	-24.9147	-0.415015	10.5941	10.5941	12.3858	12.3858	10.5454	10.5454	12.2498	12.2498
0.1145	0.1145	-6.45655	-17.0513	4.13822	-21.5273	-33.9142	-9.1403	-2.57927	-13.1253	7.96679	-12.7364	-24.9872	-0.485536	10.5948	10.5948	12.387	12.387	10.5461	10.5461	12.2508	12.2508
0.1146	0.1146	-6.52569	-17.1211	4.06976	-21.5988	-33.9869	-9.21066	-2.64841	-13.1951	7.89826	-12.8079	-25.0597	-0.556057	10.5955	10.5955	12.3881	12.3881	10.5467	10.5467	12.2518	12.2518
0.1147	0.1147	-6.59483	-17.191	4.00131	-21.6703	-34.0596	-9.28101	-2.71756	-13.2648	7.82972	-12.8794	-25.1323	-0.626575	10.5961	10.5961	12.3893	12.3893	10.5473	10.5473	12.2528	12.2528
0.1148	0.1148	-6.66397	-17.2608	3.93285	-21.7418	-34.1323	-9.35137	-2.7867	-13.3346	7.76119	-12.9509	-25.2048	-0.697093	10.5968	10.5968	12.3905	12.3905	10.5479	10.5479	12.2539	12.2539
0.1149	0.1149	-6.73312	-17.3306	3.8644	-21.8134	-34.205	-9.42173	-2.85584	-13.4043	7.69267	-13.0225	-25.2773	-0.767609	10.5975	10.5975	12.3916	12.3916	10.5485	10.5485	12.2549	12.2549
0.115	0.115	-6.80226	-17.4005	3.79594	-21.8849	-34.2777	-9.49208	-2.92498	-13.4741	7.62414	-13.094	-25.3499	-0.838124	10.5982	10.5982	12.3928	12.3928	10.5491	10.5491	12.2559	12.2559
0.1151	0.1151	-6.8714	-17.4703	3.72749	-21.9564	-34.3504	-9.56243	-2.99413	-13.5439	7.55561	-13.1655	-25.4224	-0.908638	10.5989	10.5989	12.394	12.394	10.5497	10.5497	12.2569	12.2569
0.1152	0.1152	-6.94054	-17.5401	3.65904	-22.028	-34.4231	-9.63278	-3.06327	-13.6136	7.48709	-13.2371	-25.495	-0.97915	10.5996	10.5996	12.3952	12.3952	10.5504	10.5504	12.2579	12.2579
0.1153	0.1153	-7.00969	-17.61	3.59059	-22.0995	-34.4958	-9.70313	-3.13241	-13.6834	7.41856	-13.3086	-25.5675	-1.04966	10.6003	10.6003	12.3963	12.3963	10.551	10.551	12.2589	12.2589
0.1154	0.1154	-7.07883	-17.6798	3.52214	-22.171	-34.5685	-9.77348	-3.20155	-13.7531	7.35004	-13.3801	-25.64	-1.12017	10.601	10.601	12.3975	12.3975	10.5516	10.5516	12.2599	12.2599
0.1155	0.1155	-7.14797	-17.7496	3.45369	-22.2425	-34.6412	-9.84383	-3.2707	-13.8229	7.28151	-13.4516	-25.7126	-1.19068	10.6017	10.6017	12.3987	12.3987	10.5522	10.5522	12.261	12.261
0.1156	0.1156	-7.21711	-17.8195	3.38524	-22.3141	-34.7139	-9.91418	-3.33984	-13.8927	7.21299	-13.5232	-25.7851	-1.26119	10.6024	10.6024	12.3999	12.3999	10.5528	10.5528	12.262	12.262
0.1157	0.1157	-7.28626	-17.8893	3.31679	-22.3856	-34.7866	-9.98452	-3.40898	-13.9624	7.14447	-13.5947	-25.8577	-1.33169	10.6031	10.6031	12.4011	12.4011	10.5535	10.5535	12.263	12.263
0.1158	0.1158	-7.3554	-17.9591	3.24835	-22.4571	-34.8593	-10.0549	-3.47812	-14.0322	7.07595	-13.6662	-25.9302	-1.4022	10.6037	10.6037	12.4022	12.4022	10.5541	10.5541	12.264	12.264
0.1159	0.1159	-7.42454	-18.029	3.1799	-22.5286	-34.9321	-10.1252	-3.54727	-14.102	7.00743	-13.7377	-26.0028	-1.4727	10.6044	10.6044	12.4034	12.4034	10.5547	10.5547	12.265	12.265
0.116	0.116	-7.49368	-18.0988	3.11146	-22.6002	-35.0048	-10.1956	-3.61641	-14.1717	6.93892	-13.8093	-26.0753	-1.5432	10.6051	10.6051	12.4046	12.4046	10.5553	10.5553	12.2661	12.2661
0.1161	0.1161	-7.56283	-18.1687	3.04302	-22.6717	-35.0775	-10.2659	-3.68555	-14.2415	6.8704	-13.8808	-26.1479	-1.6137	10.6058	10.6058	12.4058	12.4058	10.556	10.556	12.2671	12.2671
0.1162	0.1162	-7.63197	-18.2385	2.97457	-22.7432	-35.1502	-10.3362	-3.7547	-14.3113	6.80188	-13.9523	-26.2204	-1.6842	10.6065	10.6065	12.407	12.407	10.5566	10.5566	12.2681	12.2681
0.1163	0.1163	-7.70111	-18.3084	2.90613	-22.8147	-35.2229	-10.4066	-3.82384	-14.381	6.73337	-14.0238	-26.293	-1.7547	10.6072	10.6072	12.4082	12.4082	10.5572	10.5572	12.2691	12.2691
0.1164	0.1164	-7.77026	-18.3782	2.83769	-22.8863	-35.2956	-10.4769	-3.89298	-14.4508	6.66485	-14.0954	-26.3655	-1.8252	10.6079	10.6079	12.4094	12.4094	10.5578	10.5578	12.2702	12.2702
0.1165	0.1165	-7.8394	-18.448	2.76925	-22.9578	-35.3683	-10.5472	-3.96212	-14.5206	6.59634	-14.1669	-26.4381	-1.89569	10.6087	10.6087	12.4105	12.4105	10.5585	10.5585	12.2712	12.2712
0.1166	0.1166	-7.90854	-18.5179	2.70082	-23.0293	-35.4411	-10.6176	-4.03127	-14.5904	6.52783	-14.2384	-26.5106	-1.96619	10.6094	10.6094	12.4117	12.4117	10.5591	10.5591	12.2722	12.2722
0.1167	0.1167	-7.97768	-18.5877	2.63238	-23.1008	-35.5138	-10.6879	-4.10041	-14.6601	6.45932	-14.3099	-26.5832	-2.03668	10.6101	10.6101	12.4129	12.4129	10.5597	10.5597	12.2733	12.2733
0.1168	0.1168	-8.04683	-18.6576	2.56394	-23.1724	-35.5865	-10.7582	-4.16955	-14.7299	6.39081	-14.3815	-26.6558	-2.10717	10.6108	10.6108	12.4141	12.4141	10.5604	10.5604	12.2743	12.2743
0.1169	0.1169	-8.11597	-18.7274	2.49551	-23.2439	-35.6592	-10.8286	-4.23869	-14.7997	6.3223	-14.453	-26.7283	-2.17766	10.6115	10.6115	12.4153	12.4153	10.561	10.561	12.2753	12.2753
0.117	0.117	-8.18511	-18.7973	2.42707	-23.3154	-35.7319	-10.8989	-4.30784	-14.8695	6.25379	-14.5245	-26.8009	-2.24815	10.6122	10.6122	12.4165	12.4165	10.5616	10.5616	12.2764	12.2764
0.1171	0.1171	-8.25425	-18.8671	2.35864	-23.3869	-35.8047	-10.9692	-4.37698	-14.9392	6.18529	-14.596	-26.8735	-2.31864	10.6129	10.6129	12.4177	12.4177	10.5623	10.5623	12.2774	12.2774
0.1172	0.1172	-8.3234	-18.937	2.29021	-23.4585	-35.8774	-11.0396	-4.44612	-15.009	6.11678	-14.6676	-26.946	-2.38912	10.6136	10.6136	12.4189	12.4189	10.5629	10.5629	12.2784	12.2784
0.1173	0.1173	-8.39254	-19.0069	2.22178	-23.53	-35.9501	-11.1099	-4.51526	-15.0788	6.04827	-14.7391	-27.0186	-2.45961	10.6143	10.6143	12.4201	12.4201	10.5635	10.5635	12.2795	12.2795
0.1174	0.1174	-8.46168	-19.0767	2.15334	-23.6015	-36.0228	-11.1802	-4.58441	-15.1486	5.97977	-14.8106	-27.0912	-2.53009	10.615	10.615	12.4213	12.4213	10.5642	10.5642	12.2805	12.2805
0.1175	0.1175	-8.53082	-19.1466	2.08492	-23.673	-36.0956	-11.2505	-4.65355	-15.2184	5.91127	-14.8821	-27.1637	-2.60058	10.6157	10.6157	12.4225	12.4225	10.5648	10.5648	12.2816	12.2816
0.1176	0.1176	-8.59997	-19.2164	2.01649	-23.7446	-36.1683	-11.3208	-4.72269	-15.2882	5.84277	-14.9537	-27.2363	-2.67106	10.6165	10.6165	12.4237	12.4237	10.5655	10.5655	12.2826	12.2826
0.1177	0.1177	-8.66911	-19.2863	1.94806	-23.8161	-36.241	-11.3912	-4.79183	-15.3579	5.77427	-15.0252	-27.3089	-2.74154	10.6172	10.6172	12.4249	12.4249	10.5661	10.5661	12.2837	12.2837
0.1178	0.1178	-8.73825	-19.3561	1.87963	-23.8876	-36.3138	-11.4615	-4.86098	-15.4277	5.70577	-15.0967	-27.3814	-2.81201	10.6179	10.6179	12.4261	12.4261	10.5667	10.5667	12.2847	12.2847
0.1179	0.1179	-8.80739	-19.426	1.81121	-23.9592	-36.3865	-11.5318	-4.93012	-15.4975	5.63727	-15.1683	-27.454	-2.88249	10.6186	10.6186	12.4274	12.4274	10.5674	10.5674	12.2858	12.2858
0.118	0.118	-8.87654	-19.4959	1.74278	-24.0307	-36.4592	-11.6021	-4.99926	-15.5673	5.56877	-15.2398	-27.5266	-2.95297	10.6193	10.6193	12.4286	12.4286	10.568	10.568	12.2868	12.2868
0.1181	0.1181	-8.94568	-19.5657	1.67436	-24.1022	-36.532	-11.6724	-5.06841	-15.6371	5.50027	-15.3113	-27.5992	-3.02344	10.62	10.62	12.4298	12.4298	10.5687	10.5687	12.2879	12.2879
0.1182	0.1182	-9.01482	-19.6356	1.60594	-24.1737	-36.6047	-11.7427	-5.13755	-15.7069	5.43178	-15.3828	-27.6717	-3.09392	10.6208	10.6208	12.431	12.431	10.5693	10.5693	12.2889	12.2889
0.1183	0.1183	-9.08397	-19.7054	1.53752	-24.2453	-36.6775	-11.8131	-5.20669	-15.7767	5.36328	-15.4544	-27.7443	-3.16439	10.6215	10.6215	12.4322	12.4322	10.57	10.57	12.29	12.29
0.1184	0.1184	-9.15311	-19.7753	1.4691	-24.3168	-36.7502	-11.8834	-5.27583	-15.8465	5.29479	-15.5259	-27.8169	-3.23486	10.6222	10.6222	12.4334	12.4334	10.5706	10.5706	12.291	12.291
0.1185	0.1185	-9.22225	-19.8452	1.40068	-24.3883	-36.8229	-11.9537	-5.34498	-15.9162	5.22629	-15.5974	-27.8895	-3.30533	10.6229	10.6229	12.4346	12.4346	10.5713	10.5713	12.2921	12.2921
0.1186	0.1186	-9.29139	-19.915	1.33226	-24.4598	-36.8957	-12.024	-5.41412	-15.986	5.1578	-15.6689	-27.9621	-3.3758	10.6237	10.6237	12.4358	12.4358	10.5719	10.5719	12.2931	12.2931
0.1187	0.1187	-9.36054	-19.9849	1.26384	-24.5314	-36.9684	-12.0943	-5.48326	-16.0558	5.08931	-15.7405	-28.0347	-3.44626	10.6244	10.6244	12.4371	12.4371	10.5726	10.5726	12.2942	12.2942
0.1188	0.1188	-9.42968	-20.0548	1.19542	-24.6029	-37.0412	-12.1646	-5.5524	-16.1256	5.02082	-15.812	-28.1072	-3.51673	10.6251	10.6251	12.4383	12.4383	10.5732	10.5732	12.2953	12.2953
0.1189	0.1189	-9.49882	-20.1246	1.12701	-24.6744	-37.1139	-12.2349	-5.62155	-16.1954	4.95233	-15.8835	-28.1798	-3.58719	10.6258	10.6258	12.4395	12.4395	10.5739	10.5739	12.2963	12.2963
0.119	0.119	-9.56796	-20.1945	1.05859	-24.7459	-37.1867	-12.3052	-5.69069	-16.2652	4.88384	-15.955	-28.2524	-3.65766	10.6266	10.6266	12.4407	12.4407	10.5745	10.5745	12.2974	12.2974
0.1191	0.1191	-9.63711	-20.2644	0.990179	-24.8175	-37.2594	-12.3755	-5.75983	-16.335	4.81536	-16.0266	-28.325	-3.72812	10.6273	10.6273	12.4419	12.4419	10.5752	10.5752	12.2984	12.2984
0.1192	0.1192	-9.70625	-20.3343	0.921766	-24.889	-37.3322	-12.4458	-5.82897	-16.4048	4.74687	-16.0981	-28.3976	-3.79858	10.628	10.628	12.4432	12.4432	10.5758	10.5758	12.2995	12.2995
0.1193	0.1193	-9.77539	-20.4041	0.853354	-24.9605	-37.4049	-12.5161	-5.89812	-16.4746	4.67839	-16.1696	-28.4702	-3.86904	10.6287	10.6287	12.4444	12.4444	10.5765	10.5765	12.3006	12.3006
0.1194	0.1194	-9.84453	-20.474	0.784943	-25.032	-37.4777	-12.5864	-5.96726	-16.5444	4.6099	-16.2411	-28.5428	-3.9395	10.6295	10.6295	12.4456	12.4456	10.5772	10.5772	12.3016	12.3016
0.1195	0.1195	-9.91368	-20.5439	0.716533	-25.1036	-37.5504	-12.6567	-6.0364	-16.6142	4.54142	-16.3127	-28.6154	-4.00995	10.6302	10.6302	12.4469	12.4469	10.5778	10.5778	12.3027	12.3027
0.1196	0.1196	-9.98282	-20.6138	0.648125	-25.1751	-37.6232	-12.727	-6.10554	-16.684	4.47294	-16.3842	-28.688	-4.08041	10.6309	10.6309	12.4481	12.4481	10.5785	10.5785	12.3038	12.3038
0.1197	0.1197	-10.052	-20.6836	0.579717	-25.2466	-37.6959	-12.7973	-6.17469	-16.7538	4.40446	-16.4557	-28.7606	-4.15086	10.6317	10.6317	12.4493	12.4493	10.5791	10.5791	12.3049	12.3049
0.1198	0.1198	-10.1211	-20.7535	0.51131	-25.3181	-37.7687	-12.8676	-6.24383	-16.8236	4.33598	-16.5272	-28.8332	-4.22132	10.6324	10.6324	12.4505	12.4505	10.5798	10.5798	12.3059	12.3059
0.1199	0.1199	-10.1902	-20.8234	0.442904	-25.3897	-37.8414	-12.9379	-6.31297	-16.8934	4.2675	-16.5988	-28.9058	-4.29177	10.6332	10.6332	12.4518	12.4518	10.5805	10.5805	12.307	12.307
0.12	0.12	-10.2594	-20.8933	0.374499	-25.4612	-37.9142	-13.0082	-6.38212	-16.9632	4.19902	-16.6703	-28.9784	-4.36222	10.6339	10.6339	12.453	12.453	10.5811	10.5811	12.3081	12.3081
0.1201	0.1201	-10.3285	-20.9632	0.306095	-25.5327	-37.987	-13.0785	-6.45126	-17.0331	4.13054	-16.7418	-29.051	-4.43267	10.6346	10.6346	12.4542	12.4542	10.5818	10.5818	12.3092	12.3092
0.1202	0.1202	-10.3977	-21.033	0.237692	-25.6042	-38.0597	-13.1488	-6.5204	-17.1029	4.06206	-16.8134	-29.1236	-4.50312	10.6354	10.6354	12.4555	12.4555	10.5825	10.5825	12.3102	12.3102
0.1203	0.1203	-10.4668	-21.1029	0.16929	-25.6758	-38.1325	-13.2191	-6.58954	-17.1727	3.99359	-16.8849	-29.1962	-4.57356	10.6361	10.6361	12.4567	12.4567	10.5831	10.5831	12.3113	12.3113
0.1204	0.1204	-10.536	-21.1728	0.100889	-25.7473	-38.2053	-13.2893	-6.65869	-17.2425	3.92512	-16.9564	-29.2688	-4.64401	10.6368	10.6368	12.458	12.458	10.5838	10.5838	12.3124	12.3124
0.1205	0.1205	-10.6051	-21.2427	0.0324886	-25.8188	-38.278	-13.3596	-6.72783	-17.3123	3.85664	-17.0279	-29.3414	-4.71445	10.6376	10.6376	12.4592	12.4592	10.5845	10.5845	12.3135	12.3135
0.1206	0.1206	-10.6742	-21.3126	-0.0359106	-25.8904	-38.3508	-13.4299	-6.79697	-17.3821	3.78817	-17.0995	-29.414	-4.78489	10.6383	10.6383	12.4604	12.4604	10.5851	10.5851	12.3146	12.3146
0.1207	0.1207	-10.7434	-21.3825	-0.104309	-25.9619	-38.4236	-13.5002	-6.86611	-17.4519	3.7197	-17.171	-29.4866	-4.85533	10.6391	10.6391	12.4617	12.4617	10.5858	10.5858	12.3156	12.3156
0.1208	0.1208	-10.8125	-21.4524	-0.172706	-26.0334	-38.4963	-13.5705	-6.93526	-17.5217	3.65123	-17.2425	-29.5592	-4.92577	10.6398	10.6398	12.4629	12.4629	10.5865	10.5865	12.3167	12.3167
0.1209	0.1209	-10.8817	-21.5222	-0.241102	-26.1049	-38.5691	-13.6408	-7.0044	-17.5916	3.58276	-17.314	-29.6319	-4.99621	10.6406	10.6406	12.4642	12.4642	10.5872	10.5872	12.3178	12.3178
0.121	0.121	-10.9508	-21.5921	-0.309497	-26.1765	-38.6419	-13.711	-7.07354	-17.6614	3.51429	-17.3856	-29.7045	-5.06665	10.6413	10.6413	12.4654	12.4654	10.5878	10.5878	12.3189	12.3189
0.1211	0.1211	-11.02	-21.662	-0.377892	-26.248	-38.7147	-13.7813	-7.14268	-17.7312	3.44582	-17.4571	-29.7771	-5.13709	10.6421	10.6421	12.4667	12.4667	10.5885	10.5885	12.32	12.32
0.1212	0.1212	-11.0891	-21.7319	-0.446285	-26.3195	-38.7874	-13.8516	-7.21183	-17.801	3.37736	-17.5286	-29.8497	-5.20752	10.6428	10.6428	12.4679	12.4679	10.5892	10.5892	12.3211	12.3211
0.1213	0.1213	-11.1582	-21.8018	-0.514677	-26.391	-38.8602	-13.9219	-7.28097	-17.8708	3.30889	-17.6001	-29.9223	-5.27796	10.6436	10.6436	12.4692	12.4692	10.5899	10.5899	12.3222	12.3222
0.1214	0.1214	-11.2274	-21.8717	-0.583069	-26.4626	-38.933	-13.9921	-7.35011	-17.9407	3.24043	-17.6717	-29.9949	-5.34839	10.6443	10.6443	12.4704	12.4704	10.5905	10.5905	12.3233	12.3233
0.1215	0.1215	-11.2965	-21.9416	-0.651459	-26.5341	-39.0058	-14.0624	-7.41925	-18.0105	3.17196	-17.7432	-30.0676	-5.41882	10.6451	10.6451	12.4717	12.4717	10.5912	10.5912	12.3244	12.3244
0.1216	0.1216	-11.3657	-22.0115	-0.719849	-26.6056	-39.0785	-14.1327	-7.4884	-18.0803	3.1035	-17.8147	-30.1402	-5.48925	10.6458	10.6458	12.4729	12.4729	10.5919	10.5919	12.3255	12.3255
0.1217	0.1217	-11.4348	-22.0814	-0.788237	-26.6771	-39.1513	-14.203	-7.55754	-18.1501	3.03504	-17.8862	-30.2128	-5.55968	10.6466	10.6466	12.4742	12.4742	10.5926	10.5926	12.3266	12.3266
0.1218	0.1218	-11.504	-22.1513	-0.856625	-26.7487	-39.2241	-14.2732	-7.62668	-18.2199	2.96658	-17.9578	-30.2854	-5.6301	10.6473	10.6473	12.4754	12.4754	10.5933	10.5933	12.3277	12.3277
0.1219	0.1219	-11.5731	-22.2212	-0.925011	-26.8202	-39.2969	-14.3435	-7.69583	-18.2898	2.89812	-18.0293	-30.3581	-5.70053	10.6481	10.6481	12.4767	12.4767	10.5939	10.5939	12.3288	12.3288
0.122	0.122	-11.6422	-22.2911	-0.993397	-26.8917	-39.3697	-14.4138	-7.76497	-18.3596	2.82966	-18.1008	-30.4307	-5.77096	10.6488	10.6488	12.478	12.478	10.5946	10.5946	12.3299	12.3299
0.1221	0.1221	-11.7114	-22.361	-1.06178	-26.9632	-39.4425	-14.484	-7.83411	-18.4294	2.7612	-18.1723	-30.5033	-5.84138	10.6496	10.6496	12.4792	12.4792	10.5953	10.5953	12.331	12.331
0.1222	0.1222	-11.7805	-22.4309	-1.13016	-27.0348	-39.5152	-14.5543	-7.90325	-18.4993	2.69275	-18.2439	-30.5759	-5.9118	10.6504	10.6504	12.4805	12.4805	10.596	10.596	12.3321	12.3321
0.1223	0.1223	-11.8497	-22.5008	-1.19855	-27.1063	-39.588	-14.6246	-7.9724	-18.5691	2.62429	-18.3154	-30.6486	-5.98222	10.6511	10.6511	12.4817	12.4817	10.5967	10.5967	12.3332	12.3332
0.1224	0.1224	-11.9188	-22.5707	-1.26693	-27.1778	-39.6608	-14.6948	-8.04154	-18.6389	2.55584	-18.3869	-30.7212	-6.05264	10.6519	10.6519	12.483	12.483	10.5974	10.5974	12.3343	12.3343
0.1225	0.1225	-11.988	-22.6406	-1.33531	-27.2493	-39.7336	-14.7651	-8.11068	-18.7087	2.48738	-18.4584	-30.7938	-6.12306	10.6526	10.6526	12.4843	12.4843	10.5981	10.5981	12.3354	12.3354
0.1226	0.1226	-12.0571	-22.7105	-1.40369	-27.3209	-39.8064	-14.8353	-8.17982	-18.7786	2.41893	-18.53	-30.8665	-6.19348	10.6534	10.6534	12.4855	12.4855	10.5988	10.5988	12.3365	12.3365
0.1227	0.1227	-12.1262	-22.7804	-1.47207	-27.3924	-39.8792	-14.9056	-8.24897	-18.8484	2.35048	-18.6015	-30.9391	-6.26389	10.6542	10.6542	12.4868	12.4868	10.5994	10.5994	12.3376	12.3376
0.1228	0.1228	-12.1954	-22.8503	-1.54045	-27.4639	-39.952	-14.9759	-8.31811	-18.9182	2.28203	-18.673	-31.0117	-6.33431	10.6549	10.6549	12.4881	12.4881	10.6001	10.6001	12.3387	12.3387
0.1229	0.1229	-12.2645	-22.9202	-1.60882	-27.5355	-40.0248	-15.0461	-8.38725	-18.9881	2.21358	-18.7446	-31.0844	-6.40472	10.6557	10.6557	12.4893	12.4893	10.6008	10.6008	12.3398	12.3398
0.123	0.123	-12.3337	-22.9901	-1.6772	-27.607	-40.0976	-15.1164	-8.45639	-19.0579	2.14513	-18.8161	-31.157	-6.47513	10.6565	10.6565	12.4906	12.4906	10.6015	10.6015	12.3409	12.3409
0.1231	0.1231	-12.4028	-23.06	-1.74557	-27.6785	-40.1704	-15.1866	-8.52554	-19.1278	2.07668	-18.8876	-31.2297	-6.54554	10.6572	10.6572	12.4919	12.4919	10.6022	10.6022	12.3421	12.3421
0.1232	0.1232	-12.472	-23.13	-1.81395	-27.75	-40.2432	-15.2569	-8.59468	-19.1976	2.00824	-18.9591	-31.3023	-6.61595	10.658	10.658	12.4932	12.4932	10.6029	10.6029	12.3432	12.3432
0.1233	0.1233	-12.5411	-23.1999	-1.88232	-27.8216	-40.316	-15.3271	-8.66382	-19.2674	1.93979	-19.0307	-31.375	-6.68636	10.6588	10.6588	12.4944	12.4944	10.6036	10.6036	12.3443	12.3443
0.1234	0.1234	-12.6102	-23.2698	-1.95069	-27.8931	-40.3888	-15.3974	-8.73296	-19.3373	1.87135	-19.1022	-31.4476	-6.75677	10.6595	10.6595	12.4957	12.4957	10.6043	10.6043	12.3454	12.3454
0.1235	0.1235	-12.6794	-23.3397	-2.01906	-27.9646	-40.4616	-15.4676	-8.80211	-19.4071	1.8029	-19.1737	-31.5202	-6.82717	10.6603	10.6603	12.497	12.497	10.605	10.605	12.3465	12.3465
0.1236	0.1236	-12.7485	-23.4096	-2.08743	-28.0361	-40.5344	-15.5379	-8.87125	-19.477	1.73446	-19.2452	-31.5929	-6.89758	10.6611	10.6611	12.4983	12.4983	10.6057	10.6057	12.3477	12.3477
0.1237	0.1237	-12.8177	-23.4795	-2.1558	-28.1077	-40.6072	-15.6081	-8.94039	-19.5468	1.66602	-19.3168	-31.6655	-6.96798	10.6619	10.6619	12.4995	12.4995	10.6064	10.6064	12.3488	12.3488
0.1238	0.1238	-12.8868	-23.5494	-2.22417	-28.1792	-40.68	-15.6784	-9.00954	-19.6166	1.59758	-19.3883	-31.7382	-7.03838	10.6626	10.6626	12.5008	12.5008	10.6071	10.6071	12.3499	12.3499
0.1239	0.1239	-12.956	-23.6194	-2.29254	-28.2507	-40.7528	-15.7486	-9.07868	-19.6865	1.52914	-19.4598	-31.8108	-7.10878	10.6634	10.6634	12.5021	12.5021	10.6078	10.6078	12.351	12.351
0.124	0.124	-13.0251	-23.6893	-2.3609	-28.3222	-40.8256	-15.8188	-9.14782	-19.7563	1.4607	-19.5313	-31.8835	-7.17918	10.6642	10.6642	12.5034	12.5034	10.6085	10.6085	12.3522	12.3522
0.1241	0.1241	-13.0942	-23.7592	-2.42927	-28.3938	-40.8984	-15.8891	-9.21696	-19.8262	1.39226	-19.6029	-31.9561	-7.24958	10.665	10.665	12.5047	12.5047	10.6092	10.6092	12.3533	12.3533
0.1242	0.1242	-13.1634	-23.8291	-2.49763	-28.4653	-40.9713	-15.9593	-9.28611	-19.896	1.32383	-19.6744	-32.0288	-7.31998	10.6657	10.6657	12.506	12.506	10.6099	10.6099	12.3544	12.3544
0.1243	0.1243	-13.2325	-23.899	-2.566	-28.5368	-41.0441	-16.0296	-9.35525	-19.9659	1.25539	-19.7459	-32.1015	-7.39037	10.6665	10.6665	12.5073	12.5073	10.6106	10.6106	12.3555	12.3555
0.1244	0.1244	-13.3017	-23.969	-2.63436	-28.6083	-41.1169	-16.0998	-9.42439	-20.0357	1.18695	-19.8174	-32.1741	-7.46077	10.6673	10.6673	12.5085	12.5085	10.6113	10.6113	12.3567	12.3567
0.1245	0.1245	-13.3708	-24.0389	-2.70272	-28.6799	-41.1897	-16.17	-9.49353	-20.1056	1.11852	-19.889	-32.2468	-7.53116	10.6681	10.6681	12.5098	12.5098	10.6121	10.6121	12.3578	12.3578
0.1246	0.1246	-13.44	-24.1088	-2.77108	-28.7514	-41.2625	-16.2403	-9.56268	-20.1754	1.05009	-19.9605	-32.3194	-7.60155	10.6689	10.6689	12.5111	12.5111	10.6128	10.6128	12.3589	12.3589
0.1247	0.1247	-13.5091	-24.1787	-2.83944	-28.8229	-41.3353	-16.3105	-9.63182	-20.2453	0.981656	-20.032	-32.3921	-7.67194	10.6697	10.6697	12.5124	12.5124	10.6135	10.6135	12.3601	12.3601
0.1248	0.1248	-13.5782	-24.2487	-2.9078	-28.8944	-41.4082	-16.3807	-9.70096	-20.3151	0.913225	-20.1035	-32.4648	-7.74233	10.6704	10.6704	12.5137	12.5137	10.6142	10.6142	12.3612	12.3612
0.1249	0.1249	-13.6474	-24.3186	-2.97616	-28.966	-41.481	-16.451	-9.7701	-20.385	0.844795	-20.1751	-32.5374	-7.81272	10.6712	10.6712	12.515	12.515	10.6149	10.6149	12.3624	12.3624
0.125	0.125	-13.7165	-24.3885	-3.04451	-29.0375	-41.5538	-16.5212	-9.83925	-20.4549	0.776366	-20.2466	-32.6101	-7.8831	10.672	10.672	12.5163	12.5163	10.6156	10.6156	12.3635	12.3635
0.1251	0.1251	-13.7857	-24.4585	-3.11287	-29.109	-41.6266	-16.5914	-9.90839	-20.5247	0.707938	-20.3181	-32.6828	-7.95349	10.6728	10.6728	12.5176	12.5176	10.6163	10.6163	12.3646	12.3646
0.1252	0.1252	-13.8548	-24.5284	-3.18122	-29.1805	-41.6994	-16.6617	-9.97753	-20.5946	0.639511	-20.3896	-32.7554	-8.02387	10.6736	10.6736	12.5189	12.5189	10.617	10.617	12.3658	12.3658
0.1253	0.1253	-13.9239	-24.5983	-3.24958	-29.2521	-41.7723	-16.7319	-10.0467	-20.6644	0.571085	-20.4612	-32.8281	-8.09426	10.6744	10.6744	12.5202	12.5202	10.6178	10.6178	12.3669	12.3669
0.1254	0.1254	-13.9931	-24.6683	-3.31793	-29.3236	-41.8451	-16.8021	-10.1158	-20.7343	0.50266	-20.5327	-32.9008	-8.16464	10.6752	10.6752	12.5215	12.5215	10.6185	10.6185	12.3681	12.3681
0.1255	0.1255	-14.0622	-24.7382	-3.38628	-29.3951	-41.9179	-16.8723	-10.185	-20.8042	0.434236	-20.6042	-32.9734	-8.23502	10.676	10.676	12.5228	12.5228	10.6192	10.6192	12.3692	12.3692
0.1256	0.1256	-14.1314	-24.8081	-3.45463	-29.4667	-41.9908	-16.9426	-10.2541	-20.874	0.365812	-20.6758	-33.0461	-8.3054	10.6767	10.6767	12.5241	12.5241	10.6199	10.6199	12.3704	12.3704
0.1257	0.1257	-14.2005	-24.8781	-3.52298	-29.5382	-42.0636	-17.0128	-10.3232	-20.9439	0.29739	-20.7473	-33.1188	-8.37577	10.6775	10.6775	12.5254	12.5254	10.6206	10.6206	12.3715	12.3715
0.1258	0.1258	-14.2697	-24.948	-3.59133	-29.6097	-42.1364	-17.083	-10.3924	-21.0137	0.228969	-20.8188	-33.1915	-8.44615	10.6783	10.6783	12.5267	12.5267	10.6214	10.6214	12.3727	12.3727
0.1259	0.1259	-14.3388	-25.0179	-3.65968	-29.6812	-42.2092	-17.1532	-10.4615	-21.0836	0.160549	-20.8903	-33.2641	-8.51652	10.6791	10.6791	12.528	12.528	10.6221	10.6221	12.3738	12.3738
0.126	0.126	-14.4079	-25.0879	-3.72803	-29.7528	-42.2821	-17.2234	-10.5307	-21.1535	0.0921297	-20.9619	-33.3368	-8.5869	10.6799	10.6799	12.5293	12.5293	10.6228	10.6228	12.375	12.375
0.1261	0.1261	-14.4771	-25.1578	-3.79637	-29.8243	-42.3549	-17.2936	-10.5998	-21.2233	0.0237114	-21.0334	-33.4095	-8.65727	10.6807	10.6807	12.5306	12.5306	10.6235	10.6235	12.3761	12.3761
0.1262	0.1262	-14.5462	-25.2277	-3.86472	-29.8958	-42.4278	-17.3639	-10.669	-21.2932	-0.0447058	-21.1049	-33.4822	-8.72764	10.6815	10.6815	12.5319	12.5319	10.6243	10.6243	12.3773	12.3773
0.1263	0.1263	-14.6154	-25.2977	-3.93306	-29.9673	-42.5006	-17.4341	-10.7381	-21.3631	-0.113122	-21.1764	-33.5549	-8.79801	10.6823	10.6823	12.5333	12.5333	10.625	10.625	12.3784	12.3784
0.1264	0.1264	-14.6845	-25.3676	-4.00141	-30.0389	-42.5734	-17.5043	-10.8072	-21.4329	-0.181537	-21.248	-33.6275	-8.86838	10.6831	10.6831	12.5346	12.5346	10.6257	10.6257	12.3796	12.3796
0.1265	0.1265	-14.7537	-25.4376	-4.06975	-30.1104	-42.6463	-17.5745	-10.8764	-21.5028	-0.249952	-21.3195	-33.7002	-8.93875	10.6839	10.6839	12.5359	12.5359	10.6264	10.6264	12.3807	12.3807
0.1266	0.1266	-14.8228	-25.5075	-4.13809	-30.1819	-42.7191	-17.6447	-10.9455	-21.5727	-0.318365	-21.391	-33.7729	-9.00912	10.6847	10.6847	12.5372	12.5372	10.6272	10.6272	12.3819	12.3819
0.1267	0.1267	-14.8919	-25.5775	-4.20643	-30.2534	-42.792	-17.7149	-11.0147	-21.6426	-0.386778	-21.4625	-33.8456	-9.07948	10.6855	10.6855	12.5385	12.5385	10.6279	10.6279	12.3831	12.3831
0.1268	0.1268	-14.9611	-25.6474	-4.27477	-30.325	-42.8648	-17.7851	-11.0838	-21.7124	-0.455189	-21.5341	-33.9183	-9.14984	10.6863	10.6863	12.5398	12.5398	10.6286	10.6286	12.3842	12.3842
0.1269	0.1269	-15.0302	-25.7174	-4.34311	-30.3965	-42.9376	-17.8553	-11.153	-21.7823	-0.5236	-21.6056	-33.991	-9.22021	10.6871	10.6871	12.5412	12.5412	10.6294	10.6294	12.3854	12.3854
0.127	0.127	-15.0994	-25.7873	-4.41144	-30.468	-43.0105	-17.9255	-11.2221	-21.8522	-0.592009	-21.6771	-34.0637	-9.29057	10.6879	10.6879	12.5425	12.5425	10.6301	10.6301	12.3865	12.3865
0.1271	0.1271	-15.1685	-25.8573	-4.47978	-30.5395	-43.0833	-17.9957	-11.2912	-21.9221	-0.660418	-21.7486	-34.1364	-9.36093	10.6887	10.6887	12.5438	12.5438	10.6308	10.6308	12.3877	12.3877
0.1272	0.1272	-15.2377	-25.9272	-4.54812	-30.6111	-43.1562	-18.066	-11.3604	-21.9919	-0.728825	-21.8202	-34.2091	-9.43129	10.6895	10.6895	12.5451	12.5451	10.6316	10.6316	12.3889	12.3889
0.1273	0.1273	-15.3068	-25.9972	-4.61645	-30.6826	-43.229	-18.1362	-11.4295	-22.0618	-0.797232	-21.8917	-34.2817	-9.50164	10.6904	10.6904	12.5464	12.5464	10.6323	10.6323	12.3901	12.3901
0.1274	0.1274	-15.3759	-26.0671	-4.68478	-30.7541	-43.3019	-18.2064	-11.4987	-22.1317	-0.865637	-21.9632	-34.3544	-9.572	10.6912	10.6912	12.5478	12.5478	10.633	10.633	12.3912	12.3912
0.1275	0.1275	-15.4451	-26.1371	-4.75312	-30.8256	-43.3747	-18.2766	-11.5678	-22.2016	-0.934042	-22.0347	-34.4271	-9.64236	10.692	10.692	12.5491	12.5491	10.6338	10.6338	12.3924	12.3924
0.1276	0.1276	-15.5142	-26.207	-4.82145	-30.8972	-43.4476	-18.3468	-11.637	-22.2715	-1.00245	-22.1063	-34.4998	-9.71271	10.6928	10.6928	12.5504	12.5504	10.6345	10.6345	12.3936	12.3936
0.1277	0.1277	-15.5834	-26.277	-4.88978	-30.9687	-43.5204	-18.4169	-11.7061	-22.3413	-1.07085	-22.1778	-34.5725	-9.78306	10.6936	10.6936	12.5517	12.5517	10.6352	10.6352	12.3947	12.3947
0.1278	0.1278	-15.6525	-26.3469	-4.95811	-31.0402	-43.5933	-18.4871	-11.7752	-22.4112	-1.13925	-22.2493	-34.6452	-9.85341	10.6944	10.6944	12.5531	12.5531	10.636	10.636	12.3959	12.3959
0.1279	0.1279	-15.7217	-26.4169	-5.02644	-31.1117	-43.6662	-18.5573	-11.8444	-22.4811	-1.20765	-22.3209	-34.7179	-9.92376	10.6952	10.6952	12.5544	12.5544	10.6367	10.6367	12.3971	12.3971
0.128	0.128	-15.7908	-26.4868	-5.09476	-31.1833	-43.739	-18.6275	-11.9135	-22.551	-1.27605	-22.3924	-34.7906	-9.99411	10.696	10.696	12.5557	12.5557	10.6375	10.6375	12.3983	12.3983
0.1281	0.1281	-15.8599	-26.5568	-5.16309	-31.2548	-43.8119	-18.6977	-11.9827	-22.6209	-1.34445	-22.4639	-34.8633	-10.0645	10.6969	10.6969	12.5571	12.5571	10.6382	10.6382	12.3994	12.3994
0.1282	0.1282	-15.9291	-26.6268	-5.23142	-31.3263	-43.8847	-18.7679	-12.0518	-22.6908	-1.41285	-22.5354	-34.9361	-10.1348	10.6977	10.6977	12.5584	12.5584	10.639	10.639	12.4006	12.4006
0.1283	0.1283	-15.9982	-26.6967	-5.29974	-31.3979	-43.9576	-18.8381	-12.121	-22.7607	-1.48124	-22.607	-35.0088	-10.2051	10.6985	10.6985	12.5597	12.5597	10.6397	10.6397	12.4018	12.4018
0.1284	0.1284	-16.0674	-26.7667	-5.36807	-31.4694	-44.0305	-18.9083	-12.1901	-22.8306	-1.54964	-22.6785	-35.0815	-10.2755	10.6993	10.6993	12.5611	12.5611	10.6405	10.6405	12.403	12.403
0.1285	0.1285	-16.1365	-26.8366	-5.43639	-31.5409	-44.1033	-18.9785	-12.2592	-22.9004	-1.61803	-22.75	-35.1542	-10.3458	10.7001	10.7001	12.5624	12.5624	10.6412	10.6412	12.4042	12.4042
0.1286	0.1286	-16.2057	-26.9066	-5.50471	-31.6124	-44.1762	-19.0487	-12.3284	-22.9703	-1.68643	-22.8215	-35.2269	-10.4162	10.7009	10.7009	12.5638	12.5638	10.642	10.642	12.4054	12.4054
0.1287	0.1287	-16.2748	-26.9766	-5.57303	-31.684	-44.2491	-19.1189	-12.3975	-23.0402	-1.75482	-22.8931	-35.2996	-10.4865	10.7018	10.7018	12.5651	12.5651	10.6427	10.6427	12.4065	12.4065
0.1288	0.1288	-16.3439	-27.0465	-5.64135	-31.7555	-44.3219	-19.189	-12.4667	-23.1101	-1.82321	-22.9646	-35.3723	-10.5569	10.7026	10.7026	12.5664	12.5664	10.6435	10.6435	12.4077	12.4077
0.1289	0.1289	-16.4131	-27.1165	-5.70967	-31.827	-44.3948	-19.2592	-12.5358	-23.18	-1.8916	-23.0361	-35.445	-10.6272	10.7034	10.7034	12.5678	12.5678	10.6442	10.6442	12.4089	12.4089
0.129	0.129	-16.4822	-27.1865	-5.77799	-31.8985	-44.4677	-19.3294	-12.605	-23.2499	-1.95999	-23.1076	-35.5177	-10.6975	10.7042	10.7042	12.5691	12.5691	10.645	10.645	12.4101	12.4101
0.1291	0.1291	-16.5514	-27.2564	-5.84631	-31.9701	-44.5405	-19.3996	-12.6741	-23.3198	-2.02838	-23.1792	-35.5905	-10.7679	10.7051	10.7051	12.5705	12.5705	10.6457	10.6457	12.4113	12.4113
0.1292	0.1292	-16.6205	-27.3264	-5.91462	-32.0416	-44.6134	-19.4698	-12.7432	-23.3897	-2.09677	-23.2507	-35.6632	-10.8382	10.7059	10.7059	12.5718	12.5718	10.6465	10.6465	12.4125	12.4125
0.1293	0.1293	-16.6897	-27.3964	-5.98294	-32.1131	-44.6863	-19.5399	-12.8124	-23.4596	-2.16516	-23.3222	-35.7359	-10.9085	10.7067	10.7067	12.5732	12.5732	10.6472	10.6472	12.4137	12.4137
0.1294	0.1294	-16.7588	-27.4663	-6.05125	-32.1846	-44.7592	-19.6101	-12.8815	-23.5295	-2.23354	-23.3937	-35.8086	-10.9789	10.7075	10.7075	12.5745	12.5745	10.648	10.648	12.4149	12.4149
0.1295	0.1295	-16.8279	-27.5363	-6.11957	-32.2562	-44.832	-19.6803	-12.9507	-23.5994	-2.30193	-23.4653	-35.8813	-11.0492	10.7084	10.7084	12.5759	12.5759	10.6487	10.6487	12.4161	12.4161
0.1296	0.1296	-16.8971	-27.6063	-6.18788	-32.3277	-44.9049	-19.7505	-13.0198	-23.6693	-2.37031	-23.5368	-35.9541	-11.1195	10.7092	10.7092	12.5772	12.5772	10.6495	10.6495	12.4173	12.4173
0.1297	0.1297	-16.9662	-27.6763	-6.25619	-32.3992	-44.9778	-19.8206	-13.089	-23.7392	-2.4387	-23.6083	-36.0268	-11.1898	10.71	10.71	12.5786	12.5786	10.6503	10.6503	12.4185	12.4185
0.1298	0.1298	-17.0354	-27.7462	-6.3245	-32.4707	-45.0507	-19.8908	-13.1581	-23.8091	-2.50708	-23.6798	-36.0995	-11.2602	10.7109	10.7109	12.5799	12.5799	10.651	10.651	12.4197	12.4197
0.1299	0.1299	-17.1045	-27.8162	-6.39281	-32.5423	-45.1236	-19.961	-13.2272	-23.879	-2.57546	-23.7514	-36.1722	-11.3305	10.7117	10.7117	12.5813	12.5813	10.6518	10.6518	12.4209	12.4209
0.13	0.13	-17.1737	-27.8862	-6.46112	-32.6138	-45.1964	-20.0312	-13.2964	-23.9489	-2.64384	-23.8229	-36.245	-11.4008	10.7125	10.7125	12.5826	12.5826	10.6525	10.6525	12.4221	12.4221
0.1301	0.1301	-17.2428	-27.9562	-6.52943	-32.6853	-45.2693	-20.1013	-13.3655	-24.0188	-2.71222	-23.8944	-36.3177	-11.4711	10.7134	10.7134	12.584	12.584	10.6533	10.6533	12.4233	12.4233
0.1302	0.1302	-17.3119	-28.0261	-6.59774	-32.7568	-45.3422	-20.1715	-13.4347	-24.0887	-2.7806	-23.9659	-36.3904	-11.5415	10.7142	10.7142	12.5854	12.5854	10.6541	10.6541	12.4245	12.4245
0.1303	0.1303	-17.3811	-28.0961	-6.66604	-32.8284	-45.4151	-20.2417	-13.5038	-24.1586	-2.84898	-24.0375	-36.4632	-11.6118	10.715	10.715	12.5867	12.5867	10.6548	10.6548	12.4257	12.4257
0.1304	0.1304	-17.4502	-28.1661	-6.73435	-32.8999	-45.488	-20.3118	-13.5729	-24.2285	-2.91735	-24.109	-36.5359	-11.6821	10.7159	10.7159	12.5881	12.5881	10.6556	10.6556	12.4269	12.4269
0.1305	0.1305	-17.5194	-28.2361	-6.80265	-32.9714	-45.5609	-20.382	-13.6421	-24.2985	-2.98573	-24.1805	-36.6086	-11.7524	10.7167	10.7167	12.5894	12.5894	10.6564	10.6564	12.4281	12.4281
0.1306	0.1306	-17.5885	-28.3061	-6.87095	-33.043	-45.6338	-20.4521	-13.7112	-24.3684	-3.0541	-24.2521	-36.6814	-11.8227	10.7176	10.7176	12.5908	12.5908	10.6571	10.6571	12.4293	12.4293
0.1307	0.1307	-17.6577	-28.376	-6.93925	-33.1145	-45.7066	-20.5223	-13.7804	-24.4383	-3.12248	-24.3236	-36.7541	-11.8931	10.7184	10.7184	12.5922	12.5922	10.6579	10.6579	12.4305	12.4305
0.1308	0.1308	-17.7268	-28.446	-7.00756	-33.186	-45.7795	-20.5925	-13.8495	-24.5082	-3.19085	-24.3951	-36.8268	-11.9634	10.7192	10.7192	12.5935	12.5935	10.6587	10.6587	12.4317	12.4317
0.1309	0.1309	-17.7959	-28.516	-7.07586	-33.2575	-45.8524	-20.6626	-13.9187	-24.5781	-3.25922	-24.4666	-36.8996	-12.0337	10.7201	10.7201	12.5949	12.5949	10.6594	10.6594	12.433	12.433
0.131	0.131	-17.8651	-28.586	-7.14416	-33.3291	-45.9253	-20.7328	-13.9878	-24.648	-3.32759	-24.5382	-36.9723	-12.104	10.7209	10.7209	12.5963	12.5963	10.6602	10.6602	12.4342	12.4342
0.1311	0.1311	-17.9342	-28.656	-7.21245	-33.4006	-45.9982	-20.8029	-14.0569	-24.7179	-3.39596	-24.6097	-37.0451	-12.1743	10.7218	10.7218	12.5976	12.5976	10.661	10.661	12.4354	12.4354
0.1312	0.1312	-18.0034	-28.726	-7.28075	-33.4721	-46.0711	-20.8731	-14.1261	-24.7878	-3.46433	-24.6812	-37.1178	-12.2446	10.7226	10.7226	12.599	12.599	10.6618	10.6618	12.4366	12.4366
0.1313	0.1313	-18.0725	-28.796	-7.34905	-33.5436	-46.144	-20.9432	-14.1952	-24.8578	-3.5327	-24.7527	-37.1906	-12.3149	10.7235	10.7235	12.6004	12.6004	10.6625	10.6625	12.4378	12.4378
0.1314	0.1314	-18.1416	-28.866	-7.41734	-33.6152	-46.2169	-21.0134	-14.2644	-24.9277	-3.60107	-24.8243	-37.2633	-12.3852	10.7243	10.7243	12.6018	12.6018	10.6633	10.6633	12.439	12.439
0.1315	0.1315	-18.2108	-28.9359	-7.48564	-33.6867	-46.2898	-21.0836	-14.3335	-24.9976	-3.66943	-24.8958	-37.336	-12.4555	10.7252	10.7252	12.6031	12.6031	10.6641	10.6641	12.4403	12.4403
0.1316	0.1316	-18.2799	-29.0059	-7.55393	-33.7582	-46.3627	-21.1537	-14.4027	-25.0675	-3.7378	-24.9673	-37.4088	-12.5258	10.726	10.726	12.6045	12.6045	10.6649	10.6649	12.4415	12.4415
0.1317	0.1317	-18.3491	-29.0759	-7.62222	-33.8297	-46.4356	-21.2239	-14.4718	-25.1374	-3.80616	-25.0388	-37.4815	-12.5961	10.7269	10.7269	12.6059	12.6059	10.6656	10.6656	12.4427	12.4427
0.1318	0.1318	-18.4182	-29.1459	-7.69052	-33.9013	-46.5085	-21.294	-14.5409	-25.2074	-3.87452	-25.1104	-37.5543	-12.6664	10.7277	10.7277	12.6073	12.6073	10.6664	10.6664	12.4439	12.4439
0.1319	0.1319	-18.4874	-29.2159	-7.75881	-33.9728	-46.5814	-21.3641	-14.6101	-25.2773	-3.94288	-25.1819	-37.627	-12.7367	10.7286	10.7286	12.6086	12.6086	10.6672	10.6672	12.4452	12.4452
0.132	0.132	-18.5565	-29.2859	-7.8271	-34.0443	-46.6543	-21.4343	-14.6792	-25.3472	-4.01125	-25.2534	-37.6998	-12.807	10.7294	10.7294	12.61	12.61	10.668	10.668	12.4464	12.4464
0.1321	0.1321	-18.6256	-29.3559	-7.89538	-34.1158	-46.7272	-21.5044	-14.7484	-25.4171	-4.07961	-25.3249	-37.7726	-12.8773	10.7303	10.7303	12.6114	12.6114	10.6688	10.6688	12.4476	12.4476
0.1322	0.1322	-18.6948	-29.4259	-7.96367	-34.1874	-46.8002	-21.5746	-14.8175	-25.4871	-4.14797	-25.3965	-37.8453	-12.9476	10.7311	10.7311	12.6128	12.6128	10.6696	10.6696	12.4488	12.4488
0.1323	0.1323	-18.7639	-29.4959	-8.03196	-34.2589	-46.8731	-21.6447	-14.8867	-25.557	-4.21632	-25.468	-37.9181	-13.0179	10.732	10.732	12.6142	12.6142	10.6703	10.6703	12.4501	12.4501
0.1324	0.1324	-18.8331	-29.5659	-8.10024	-34.3304	-46.946	-21.7149	-14.9558	-25.6269	-4.28468	-25.5395	-37.9908	-13.0882	10.7328	10.7328	12.6156	12.6156	10.6711	10.6711	12.4513	12.4513
0.1325	0.1325	-18.9022	-29.6359	-8.16853	-34.4019	-47.0189	-21.785	-15.0249	-25.6969	-4.35304	-25.611	-38.0636	-13.1585	10.7337	10.7337	12.6169	12.6169	10.6719	10.6719	12.4525	12.4525
0.1326	0.1326	-18.9714	-29.7059	-8.23681	-34.4735	-47.0918	-21.8551	-15.0941	-25.7668	-4.42139	-25.6826	-38.1363	-13.2288	10.7345	10.7345	12.6183	12.6183	10.6727	10.6727	12.4538	12.4538
0.1327	0.1327	-19.0405	-29.7759	-8.3051	-34.545	-47.1647	-21.9253	-15.1632	-25.8367	-4.48975	-25.7541	-38.2091	-13.2991	10.7354	10.7354	12.6197	12.6197	10.6735	10.6735	12.455	12.455
0.1328	0.1328	-19.1096	-29.8459	-8.37338	-34.6165	-47.2376	-21.9954	-15.2324	-25.9066	-4.5581	-25.8256	-38.2819	-13.3694	10.7363	10.7363	12.6211	12.6211	10.6743	10.6743	12.4562	12.4562
0.1329	0.1329	-19.1788	-29.9159	-8.44166	-34.688	-47.3105	-22.0655	-15.3015	-25.9766	-4.62645	-25.8971	-38.3546	-13.4397	10.7371	10.7371	12.6225	12.6225	10.6751	10.6751	12.4575	12.4575
0.133	0.133	-19.2479	-29.9859	-8.50994	-34.7596	-47.3835	-22.1357	-15.3707	-26.0465	-4.6948	-25.9687	-38.4274	-13.51	10.738	10.738	12.6239	12.6239	10.6759	10.6759	12.4587	12.4587
0.1331	0.1331	-19.3171	-30.0559	-8.57822	-34.8311	-47.4564	-22.2058	-15.4398	-26.1164	-4.76315	-26.0402	-38.5002	-13.5802	10.7389	10.7389	12.6253	12.6253	10.6766	10.6766	12.46	12.46
0.1332	0.1332	-19.3862	-30.1259	-8.6465	-34.9026	-47.5293	-22.2759	-15.5089	-26.1864	-4.8315	-26.1117	-38.5729	-13.6505	10.7397	10.7397	12.6267	12.6267	10.6774	10.6774	12.4612	12.4612
0.1333	0.1333	-19.4554	-30.1959	-8.71478	-34.9742	-47.6022	-22.3461	-15.5781	-26.2563	-4.89985	-26.1833	-38.6457	-13.7208	10.7406	10.7406	12.6281	12.6281	10.6782	10.6782	12.4625	12.4625
0.1334	0.1334	-19.5245	-30.266	-8.78305	-35.0457	-47.6752	-22.4162	-15.6472	-26.3263	-4.9682	-26.2548	-38.7185	-13.7911	10.7414	10.7414	12.6295	12.6295	10.679	10.679	12.4637	12.4637
0.1335	0.1335	-19.5936	-30.336	-8.85133	-35.1172	-47.7481	-22.4863	-15.7164	-26.3962	-5.03655	-26.3263	-38.7912	-13.8614	10.7423	10.7423	12.6309	12.6309	10.6798	10.6798	12.4649	12.4649
0.1336	0.1336	-19.6628	-30.406	-8.9196	-35.1887	-47.821	-22.5565	-15.7855	-26.4661	-5.10489	-26.3978	-38.864	-13.9316	10.7432	10.7432	12.6323	12.6323	10.6806	10.6806	12.4662	12.4662
0.1337	0.1337	-19.7319	-30.476	-8.98788	-35.2603	-47.8939	-22.6266	-15.8547	-26.5361	-5.17324	-26.4694	-38.9368	-14.0019	10.7441	10.7441	12.6337	12.6337	10.6814	10.6814	12.4674	12.4674
0.1338	0.1338	-19.8011	-30.546	-9.05615	-35.3318	-47.9669	-22.6967	-15.9238	-26.606	-5.24158	-26.5409	-39.0096	-14.0722	10.7449	10.7449	12.6351	12.6351	10.6822	10.6822	12.4687	12.4687
0.1339	0.1339	-19.8702	-30.616	-9.12442	-35.4033	-48.0398	-22.7668	-15.9929	-26.676	-5.30992	-26.6124	-39.0823	-14.1425	10.7458	10.7458	12.6365	12.6365	10.683	10.683	12.4699	12.4699
0.134	0.134	-19.9394	-30.686	-9.19269	-35.4748	-48.1127	-22.837	-16.0621	-26.7459	-5.37826	-26.6839	-39.1551	-14.2127	10.7467	10.7467	12.6379	12.6379	10.6838	10.6838	12.4712	12.4712
0.1341	0.1341	-20.0085	-30.756	-9.26096	-35.5464	-48.1856	-22.9071	-16.1312	-26.8158	-5.44661	-26.7555	-39.2279	-14.283	10.7475	10.7475	12.6393	12.6393	10.6846	10.6846	12.4724	12.4724
0.1342	0.1342	-20.0776	-30.8261	-9.32923	-35.6179	-48.2586	-22.9772	-16.2004	-26.8858	-5.51495	-26.827	-39.3007	-14.3533	10.7484	10.7484	12.6407	12.6407	10.6854	10.6854	12.4737	12.4737
0.1343	0.1343	-20.1468	-30.8961	-9.3975	-35.6894	-48.3315	-23.0473	-16.2695	-26.9557	-5.58328	-26.8985	-39.3735	-14.4236	10.7493	10.7493	12.6421	12.6421	10.6862	10.6862	12.475	12.475
0.1344	0.1344	-20.2159	-30.9661	-9.46577	-35.7609	-48.4044	-23.1174	-16.3387	-27.0257	-5.65162	-26.97	-39.4462	-14.4938	10.7502	10.7502	12.6435	12.6435	10.687	10.687	12.4762	12.4762
0.1345	0.1345	-20.2851	-31.0361	-9.53403	-35.8325	-48.4774	-23.1875	-16.4078	-27.0956	-5.71996	-27.0416	-39.519	-14.5641	10.751	10.751	12.6449	12.6449	10.6878	10.6878	12.4775	12.4775
0.1346	0.1346	-20.3542	-31.1061	-9.6023	-35.904	-48.5503	-23.2577	-16.4769	-27.1656	-5.7883	-27.1131	-39.5918	-14.6344	10.7519	10.7519	12.6463	12.6463	10.6886	10.6886	12.4787	12.4787
0.1347	0.1347	-20.4234	-31.1762	-9.67056	-35.9755	-48.6233	-23.3278	-16.5461	-27.2355	-5.85663	-27.1846	-39.6646	-14.7046	10.7528	10.7528	12.6477	12.6477	10.6895	10.6895	12.48	12.48
0.1348	0.1348	-20.4925	-31.2462	-9.73882	-36.047	-48.6962	-23.3979	-16.6152	-27.3055	-5.92496	-27.2561	-39.7374	-14.7749	10.7537	10.7537	12.6492	12.6492	10.6903	10.6903	12.4813	12.4813
0.1349	0.1349	-20.5616	-31.3162	-9.80709	-36.1186	-48.7691	-23.468	-16.6844	-27.3754	-5.9933	-27.3277	-39.8102	-14.8452	10.7546	10.7546	12.6506	12.6506	10.6911	10.6911	12.4825	12.4825
0.135	0.135	-20.6308	-31.3862	-9.87535	-36.1901	-48.8421	-23.5381	-16.7535	-27.4454	-6.06163	-27.3992	-39.883	-14.9154	10.7554	10.7554	12.652	12.652	10.6919	10.6919	12.4838	12.4838
0.1351	0.1351	-20.6999	-31.4562	-9.94361	-36.2616	-48.915	-23.6082	-16.8227	-27.5153	-6.12996	-27.4707	-39.9558	-14.9857	10.7563	10.7563	12.6534	12.6534	10.6927	10.6927	12.485	12.485
0.1352	0.1352	-20.7691	-31.5263	-10.0119	-36.3331	-48.988	-23.6783	-16.8918	-27.5853	-6.19829	-27.5422	-40.0286	-15.0559	10.7572	10.7572	12.6548	12.6548	10.6935	10.6935	12.4863	12.4863
0.1353	0.1353	-20.8382	-31.5963	-10.0801	-36.4047	-49.0609	-23.7484	-16.9609	-27.6553	-6.26662	-27.6138	-40.1014	-15.1262	10.7581	10.7581	12.6562	12.6562	10.6943	10.6943	12.4876	12.4876
0.1354	0.1354	-20.9074	-31.6663	-10.1484	-36.4762	-49.1339	-23.8185	-17.0301	-27.7252	-6.33495	-27.6853	-40.1741	-15.1965	10.759	10.759	12.6577	12.6577	10.6951	10.6951	12.4888	12.4888
0.1355	0.1355	-20.9765	-31.7364	-10.2166	-36.5477	-49.2068	-23.8886	-17.0992	-27.7952	-6.40328	-27.7568	-40.2469	-15.2667	10.7599	10.7599	12.6591	12.6591	10.6959	10.6959	12.4901	12.4901
0.1356	0.1356	-21.0456	-31.8064	-10.2849	-36.6192	-49.2798	-23.9587	-17.1684	-27.8651	-6.4716	-27.8284	-40.3197	-15.337	10.7607	10.7607	12.6605	12.6605	10.6968	10.6968	12.4914	12.4914
0.1357	0.1357	-21.1148	-31.8764	-10.3532	-36.6908	-49.3527	-24.0288	-17.2375	-27.9351	-6.53993	-27.8999	-40.3925	-15.4072	10.7616	10.7616	12.6619	12.6619	10.6976	10.6976	12.4927	12.4927
0.1358	0.1358	-21.1839	-31.9464	-10.4214	-36.7623	-49.4257	-24.0989	-17.3067	-28.005	-6.60825	-27.9714	-40.4653	-15.4775	10.7625	10.7625	12.6634	12.6634	10.6984	10.6984	12.4939	12.4939
0.1359	0.1359	-21.2531	-32.0165	-10.4897	-36.8338	-49.4986	-24.169	-17.3758	-28.075	-6.67658	-28.0429	-40.5381	-15.5477	10.7634	10.7634	12.6648	12.6648	10.6992	10.6992	12.4952	12.4952
0.136	0.136	-21.3222	-32.0865	-10.5579	-36.9054	-49.5716	-24.2391	-17.4449	-28.145	-6.7449	-28.1145	-40.6109	-15.618	10.7643	10.7643	12.6662	12.6662	10.7	10.7	12.4965	12.4965
0.1361	0.1361	-21.3914	-32.1565	-10.6262	-36.9769	-49.6445	-24.3092	-17.5141	-28.2149	-6.81322	-28.186	-40.6837	-15.6882	10.7652	10.7652	12.6676	12.6676	10.7009	10.7009	12.4978	12.4978
0.1362	0.1362	-21.4605	-32.2266	-10.6944	-37.0484	-49.7175	-24.3793	-17.5832	-28.2849	-6.88154	-28.2575	-40.7566	-15.7585	10.7661	10.7661	12.6691	12.6691	10.7017	10.7017	12.499	12.499
0.1363	0.1363	-21.5296	-32.2966	-10.7627	-37.1199	-49.7904	-24.4494	-17.6524	-28.3549	-6.94986	-28.329	-40.8294	-15.8287	10.767	10.767	12.6705	12.6705	10.7025	10.7025	12.5003	12.5003
0.1364	0.1364	-21.5988	-32.3667	-10.8309	-37.1915	-49.8634	-24.5195	-17.7215	-28.4248	-7.01818	-28.4006	-40.9022	-15.899	10.7679	10.7679	12.6719	12.6719	10.7033	10.7033	12.5016	12.5016
0.1365	0.1365	-21.6679	-32.4367	-10.8992	-37.263	-49.9364	-24.5896	-17.7906	-28.4948	-7.0865	-28.4721	-40.975	-15.9692	10.7688	10.7688	12.6734	12.6734	10.7042	10.7042	12.5029	12.5029
0.1366	0.1366	-21.7371	-32.5067	-10.9674	-37.3345	-50.0093	-24.6597	-17.8598	-28.5648	-7.15482	-28.5436	-41.0478	-16.0394	10.7697	10.7697	12.6748	12.6748	10.705	10.705	12.5042	12.5042
0.1367	0.1367	-21.8062	-32.5768	-11.0356	-37.406	-50.0823	-24.7298	-17.9289	-28.6347	-7.22313	-28.6151	-41.1206	-16.1097	10.7706	10.7706	12.6762	12.6762	10.7058	10.7058	12.5055	12.5055
0.1368	0.1368	-21.8754	-32.6468	-11.1039	-37.4776	-50.1552	-24.7999	-17.9981	-28.7047	-7.29145	-28.6867	-41.1934	-16.1799	10.7715	10.7715	12.6777	12.6777	10.7066	10.7066	12.5067	12.5067
0.1369	0.1369	-21.9445	-32.7169	-11.1721	-37.5491	-50.2282	-24.87	-18.0672	-28.7747	-7.35976	-28.7582	-41.2662	-16.2502	10.7724	10.7724	12.6791	12.6791	10.7075	10.7075	12.508	12.508
0.137	0.137	-22.0136	-32.7869	-11.2404	-37.6206	-50.3012	-24.9401	-18.1364	-28.8447	-7.42807	-28.8297	-41.339	-16.3204	10.7733	10.7733	12.6806	12.6806	10.7083	10.7083	12.5093	12.5093
0.1371	0.1371	-22.0828	-32.8569	-11.3086	-37.6921	-50.3741	-25.0101	-18.2055	-28.9146	-7.49639	-28.9012	-41.4119	-16.3906	10.7742	10.7742	12.682	12.682	10.7091	10.7091	12.5106	12.5106
0.1372	0.1372	-22.1519	-32.927	-11.3769	-37.7637	-50.4471	-25.0802	-18.2746	-28.9846	-7.5647	-28.9728	-41.4847	-16.4609	10.7751	10.7751	12.6834	12.6834	10.71	10.71	12.5119	12.5119
0.1373	0.1373	-22.2211	-32.997	-11.4451	-37.8352	-50.5201	-25.1503	-18.3438	-29.0546	-7.63301	-29.0443	-41.5575	-16.5311	10.776	10.776	12.6849	12.6849	10.7108	10.7108	12.5132	12.5132
0.1374	0.1374	-22.2902	-33.0671	-11.5133	-37.9067	-50.593	-25.2204	-18.4129	-29.1245	-7.70132	-29.1158	-41.6303	-16.6013	10.7769	10.7769	12.6863	12.6863	10.7116	10.7116	12.5145	12.5145
0.1375	0.1375	-22.3594	-33.1371	-11.5816	-37.9782	-50.666	-25.2905	-18.4821	-29.1945	-7.76963	-29.1873	-41.7031	-16.6716	10.7778	10.7778	12.6878	12.6878	10.7125	10.7125	12.5158	12.5158
0.1376	0.1376	-22.4285	-33.2072	-11.6498	-38.0498	-50.739	-25.3605	-18.5512	-29.2645	-7.83793	-29.2589	-41.776	-16.7418	10.7787	10.7787	12.6892	12.6892	10.7133	10.7133	12.5171	12.5171
0.1377	0.1377	-22.4976	-33.2772	-11.7181	-38.1213	-50.812	-25.4306	-18.6204	-29.3345	-7.90624	-29.3304	-41.8488	-16.812	10.7796	10.7796	12.6907	12.6907	10.7141	10.7141	12.5184	12.5184
0.1378	0.1378	-22.5668	-33.3473	-11.7863	-38.1928	-50.8849	-25.5007	-18.6895	-29.4045	-7.97454	-29.4019	-41.9216	-16.8822	10.7805	10.7805	12.6921	12.6921	10.715	10.715	12.5197	12.5197
0.1379	0.1379	-22.6359	-33.4173	-11.8545	-38.2643	-50.9579	-25.5708	-18.7586	-29.4744	-8.04285	-29.4734	-41.9944	-16.9525	10.7814	10.7814	12.6936	12.6936	10.7158	10.7158	12.521	12.521
0.138	0.138	-22.7051	-33.4874	-11.9228	-38.3359	-51.0309	-25.6409	-18.8278	-29.5444	-8.11115	-29.545	-42.0673	-17.0227	10.7823	10.7823	12.695	12.695	10.7166	10.7166	12.5223	12.5223
0.1381	0.1381	-22.7742	-33.5574	-11.991	-38.4074	-51.1039	-25.7109	-18.8969	-29.6144	-8.17946	-29.6165	-42.1401	-17.0929	10.7832	10.7832	12.6965	12.6965	10.7175	10.7175	12.5236	12.5236
0.1382	0.1382	-22.8433	-33.6275	-12.0592	-38.4789	-51.1768	-25.781	-18.9661	-29.6844	-8.24776	-29.688	-42.2129	-17.1631	10.7841	10.7841	12.6979	12.6979	10.7183	10.7183	12.5249	12.5249
0.1383	0.1383	-22.9125	-33.6975	-12.1274	-38.5505	-51.2498	-25.8511	-19.0352	-29.7544	-8.31606	-29.7596	-42.2857	-17.2334	10.785	10.785	12.6994	12.6994	10.7192	10.7192	12.5262	12.5262
0.1384	0.1384	-22.9816	-33.7676	-12.1957	-38.622	-51.3228	-25.9211	-19.1044	-29.8244	-8.38436	-29.8311	-42.3586	-17.3036	10.786	10.786	12.7008	12.7008	10.72	10.72	12.5275	12.5275
0.1385	0.1385	-23.0508	-33.8376	-12.2639	-38.6935	-51.3958	-25.9912	-19.1735	-29.8943	-8.45266	-29.9026	-42.4314	-17.3738	10.7869	10.7869	12.7023	12.7023	10.7208	10.7208	12.5288	12.5288
0.1386	0.1386	-23.1199	-33.9077	-12.3321	-38.765	-51.4688	-26.0613	-19.2426	-29.9643	-8.52095	-29.9741	-42.5042	-17.444	10.7878	10.7878	12.7037	12.7037	10.7217	10.7217	12.5301	12.5301
0.1387	0.1387	-23.1891	-33.9778	-12.4004	-38.8366	-51.5418	-26.1313	-19.3118	-30.0343	-8.58925	-30.0457	-42.5771	-17.5142	10.7887	10.7887	12.7052	12.7052	10.7225	10.7225	12.5314	12.5314
0.1388	0.1388	-23.2582	-34.0478	-12.4686	-38.9081	-51.6148	-26.2014	-19.3809	-30.1043	-8.65755	-30.1172	-42.6499	-17.5844	10.7896	10.7896	12.7067	12.7067	10.7234	10.7234	12.5327	12.5327
0.1389	0.1389	-23.3273	-34.1179	-12.5368	-38.9796	-51.6877	-26.2715	-19.4501	-30.1743	-8.72584	-30.1887	-42.7228	-17.6547	10.7905	10.7905	12.7081	12.7081	10.7242	10.7242	12.534	12.534
0.139	0.139	-23.3965	-34.1879	-12.605	-39.0511	-51.7607	-26.3415	-19.5192	-30.2443	-8.79414	-30.2602	-42.7956	-17.7249	10.7915	10.7915	12.7096	12.7096	10.7251	10.7251	12.5354	12.5354
0.1391	0.1391	-23.4656	-34.258	-12.6733	-39.1227	-51.8337	-26.4116	-19.5884	-30.3143	-8.86243	-30.3318	-42.8684	-17.7951	10.7924	10.7924	12.7111	12.7111	10.7259	10.7259	12.5367	12.5367
0.1392	0.1392	-23.5348	-34.3281	-12.7415	-39.1942	-51.9067	-26.4817	-19.6575	-30.3843	-8.93072	-30.4033	-42.9413	-17.8653	10.7933	10.7933	12.7125	12.7125	10.7268	10.7268	12.538	12.538
0.1393	0.1393	-23.6039	-34.3981	-12.8097	-39.2657	-51.9797	-26.5517	-19.7266	-30.4543	-8.99901	-30.4748	-43.0141	-17.9355	10.7942	10.7942	12.714	12.714	10.7276	10.7276	12.5393	12.5393
0.1394	0.1394	-23.6731	-34.4682	-12.8779	-39.3372	-52.0527	-26.6218	-19.7958	-30.5243	-9.0673	-30.5463	-43.087	-18.0057	10.7951	10.7951	12.7155	12.7155	10.7285	10.7285	12.5406	12.5406
0.1395	0.1395	-23.7422	-34.5383	-12.9461	-39.4088	-52.1257	-26.6918	-19.8649	-30.5943	-9.13559	-30.6179	-43.1598	-18.0759	10.7961	10.7961	12.7169	12.7169	10.7293	10.7293	12.5419	12.5419
0.1396	0.1396	-23.8113	-34.6083	-13.0144	-39.4803	-52.1987	-26.7619	-19.9341	-30.6643	-9.20388	-30.6894	-43.2327	-18.1461	10.797	10.797	12.7184	12.7184	10.7302	10.7302	12.5433	12.5433
0.1397	0.1397	-23.8805	-34.6784	-13.0826	-39.5518	-52.2717	-26.8319	-20.0032	-30.7343	-9.27217	-30.7609	-43.3055	-18.2163	10.7979	10.7979	12.7199	12.7199	10.731	10.731	12.5446	12.5446
0.1398	0.1398	-23.9496	-34.7485	-13.1508	-39.6233	-52.3447	-26.902	-20.0724	-30.8043	-9.34046	-30.8324	-43.3783	-18.2865	10.7988	10.7988	12.7213	12.7213	10.7319	10.7319	12.5459	12.5459
0.1399	0.1399	-24.0188	-34.8185	-13.219	-39.6949	-52.4177	-26.9721	-20.1415	-30.8743	-9.40874	-30.904	-43.4512	-18.3567	10.7998	10.7998	12.7228	12.7228	10.7328	10.7328	12.5472	12.5472
0.14	0.14	-24.0879	-34.8886	-13.2872	-39.7664	-52.4907	-27.0421	-20.2106	-30.9443	-9.47703	-30.9755	-43.5241	-18.4269	10.8007	10.8007	12.7243	12.7243	10.7336	10.7336	12.5486	12.5486
0.1401	0.1401	-24.1571	-34.9587	-13.3554	-39.8379	-52.5637	-27.1122	-20.2798	-31.0143	-9.54531	-31.047	-43.5969	-18.4971	10.8016	10.8016	12.7258	12.7258	10.7345	10.7345	12.5499	12.5499
0.1402	0.1402	-24.2262	-35.0288	-13.4237	-39.9094	-52.6367	-27.1822	-20.3489	-31.0843	-9.61359	-31.1185	-43.6698	-18.5673	10.8025	10.8025	12.7272	12.7272	10.7353	10.7353	12.5512	12.5512
0.1403	0.1403	-24.2953	-35.0988	-13.4919	-39.981	-52.7097	-27.2522	-20.4181	-31.1543	-9.68187	-31.1901	-43.7426	-18.6375	10.8035	10.8035	12.7287	12.7287	10.7362	10.7362	12.5525	12.5525
0.1404	0.1404	-24.3645	-35.1689	-13.5601	-40.0525	-52.7827	-27.3223	-20.4872	-31.2243	-9.75016	-31.2616	-43.8155	-18.7077	10.8044	10.8044	12.7302	12.7302	10.7371	10.7371	12.5539	12.5539
0.1405	0.1405	-24.4336	-35.239	-13.6283	-40.124	-52.8557	-27.3923	-20.5564	-31.2943	-9.81844	-31.3331	-43.8883	-18.7779	10.8053	10.8053	12.7317	12.7317	10.7379	10.7379	12.5552	12.5552
0.1406	0.1406	-24.5028	-35.309	-13.6965	-40.1955	-52.9287	-27.4624	-20.6255	-31.3643	-9.88671	-31.4046	-43.9612	-18.8481	10.8063	10.8063	12.7332	12.7332	10.7388	10.7388	12.5565	12.5565
0.1407	0.1407	-24.5719	-35.3791	-13.7647	-40.2671	-53.0017	-27.5324	-20.6946	-31.4343	-9.95499	-31.4762	-44.034	-18.9183	10.8072	10.8072	12.7346	12.7346	10.7396	10.7396	12.5579	12.5579
0.1408	0.1408	-24.6411	-35.4492	-13.8329	-40.3386	-53.0747	-27.6025	-20.7638	-31.5043	-10.0233	-31.5477	-44.1069	-18.9885	10.8081	10.8081	12.7361	12.7361	10.7405	10.7405	12.5592	12.5592
0.1409	0.1409	-24.7102	-35.5193	-13.9011	-40.4101	-53.1477	-27.6725	-20.8329	-31.5743	-10.0915	-31.6192	-44.1798	-19.0587	10.8091	10.8091	12.7376	12.7376	10.7414	10.7414	12.5605	12.5605
0.141	0.141	-24.7793	-35.5894	-13.9693	-40.4817	-53.2208	-27.7426	-20.9021	-31.6443	-10.1598	-31.6908	-44.2526	-19.1289	10.81	10.81	12.7391	12.7391	10.7422	10.7422	12.5619	12.5619
0.1411	0.1411	-24.8485	-35.6594	-14.0375	-40.5532	-53.2938	-27.8126	-20.9712	-31.7143	-10.2281	-31.7623	-44.3255	-19.1991	10.811	10.811	12.7406	12.7406	10.7431	10.7431	12.5632	12.5632
0.1412	0.1412	-24.9176	-35.7295	-14.1057	-40.6247	-53.3668	-27.8826	-21.0404	-31.7843	-10.2964	-31.8338	-44.3984	-19.2692	10.8119	10.8119	12.7421	12.7421	10.744	10.744	12.5646	12.5646
0.1413	0.1413	-24.9868	-35.7996	-14.1739	-40.6962	-53.4398	-27.9527	-21.1095	-31.8544	-10.3646	-31.9053	-44.4712	-19.3394	10.8128	10.8128	12.7436	12.7436	10.7449	10.7449	12.5659	12.5659
0.1414	0.1414	-25.0559	-35.8697	-14.2421	-40.7678	-53.5128	-28.0227	-21.1786	-31.9244	-10.4329	-31.9769	-44.5441	-19.4096	10.8138	10.8138	12.7451	12.7451	10.7457	10.7457	12.5672	12.5672
0.1415	0.1415	-25.1251	-35.9398	-14.3103	-40.8393	-53.5858	-28.0927	-21.2478	-31.9944	-10.5012	-32.0484	-44.617	-19.4798	10.8147	10.8147	12.7465	12.7465	10.7466	10.7466	12.5686	12.5686
0.1416	0.1416	-25.1942	-36.0099	-14.3785	-40.9108	-53.6588	-28.1628	-21.3169	-32.0644	-10.5695	-32.1199	-44.6898	-19.55	10.8157	10.8157	12.748	12.748	10.7475	10.7475	12.5699	12.5699
0.1417	0.1417	-25.2633	-36.0799	-14.4467	-40.9823	-53.7319	-28.2328	-21.3861	-32.1344	-10.6377	-32.1914	-44.7627	-19.6202	10.8166	10.8166	12.7495	12.7495	10.7483	10.7483	12.5713	12.5713
0.1418	0.1418	-25.3325	-36.15	-14.5149	-41.0539	-53.8049	-28.3028	-21.4552	-32.2044	-10.706	-32.263	-44.8356	-19.6903	10.8176	10.8176	12.751	12.751	10.7492	10.7492	12.5726	12.5726
0.1419	0.1419	-25.4016	-36.2201	-14.5831	-41.1254	-53.8779	-28.3729	-21.5244	-32.2744	-10.7743	-32.3345	-44.9085	-19.7605	10.8185	10.8185	12.7525	12.7525	10.7501	10.7501	12.574	12.574
0.142	0.142	-25.4708	-36.2902	-14.6513	-41.1969	-53.9509	-28.4429	-21.5935	-32.3445	-10.8425	-32.406	-44.9813	-19.8307	10.8194	10.8194	12.754	12.754	10.751	10.751	12.5753	12.5753
0.1421	0.1421	-25.5399	-36.3603	-14.7195	-41.2684	-54.024	-28.5129	-21.6626	-32.4145	-10.9108	-32.4775	-45.0542	-19.9009	10.8204	10.8204	12.7555	12.7555	10.7519	10.7519	12.5767	12.5767
0.1422	0.1422	-25.6091	-36.4304	-14.7877	-41.34	-54.097	-28.5829	-21.7318	-32.4845	-10.979	-32.5491	-45.1271	-19.971	10.8213	10.8213	12.757	12.757	10.7527	10.7527	12.578	12.578
0.1423	0.1423	-25.6782	-36.5005	-14.8559	-41.4115	-54.17	-28.653	-21.8009	-32.5545	-11.0473	-32.6206	-45.2	-20.0412	10.8223	10.8223	12.7585	12.7585	10.7536	10.7536	12.5794	12.5794
0.1424	0.1424	-25.7473	-36.5706	-14.9241	-41.483	-54.243	-28.723	-21.8701	-32.6246	-11.1156	-32.6921	-45.2728	-20.1114	10.8232	10.8232	12.76	12.76	10.7545	10.7545	12.5807	12.5807
0.1425	0.1425	-25.8165	-36.6407	-14.9923	-41.5545	-54.3161	-28.793	-21.9392	-32.6946	-11.1838	-32.7636	-45.3457	-20.1816	10.8242	10.8242	12.7615	12.7615	10.7554	10.7554	12.5821	12.5821
0.1426	0.1426	-25.8856	-36.7108	-15.0605	-41.6261	-54.3891	-28.863	-22.0083	-32.7646	-11.2521	-32.8352	-45.4186	-20.2517	10.8251	10.8251	12.763	12.763	10.7563	10.7563	12.5834	12.5834
0.1427	0.1427	-25.9548	-36.7809	-15.1287	-41.6976	-54.4621	-28.9331	-22.0775	-32.8346	-11.3204	-32.9067	-45.4915	-20.3219	10.8261	10.8261	12.7645	12.7645	10.7571	10.7571	12.5848	12.5848
0.1428	0.1428	-26.0239	-36.851	-15.1969	-41.7691	-54.5352	-29.0031	-22.1466	-32.9047	-11.3886	-32.9782	-45.5644	-20.3921	10.827	10.827	12.766	12.766	10.758	10.758	12.5862	12.5862
0.1429	0.1429	-26.0931	-36.9211	-15.265	-41.8406	-54.6082	-29.0731	-22.2158	-32.9747	-11.4569	-33.0497	-45.6373	-20.4622	10.828	10.828	12.7676	12.7676	10.7589	10.7589	12.5875	12.5875
0.143	0.143	-26.1622	-36.9912	-15.3332	-41.9122	-54.6812	-29.1431	-22.2849	-33.0447	-11.5251	-33.1213	-45.7102	-20.5324	10.829	10.829	12.7691	12.7691	10.7598	10.7598	12.5889	12.5889
0.1431	0.1431	-26.2313	-37.0613	-15.4014	-41.9837	-54.7543	-29.2131	-22.3541	-33.1147	-11.5934	-33.1928	-45.783	-20.6026	10.8299	10.8299	12.7706	12.7706	10.7607	10.7607	12.5902	12.5902
0.1432	0.1432	-26.3005	-37.1314	-15.4696	-42.0552	-54.8273	-29.2831	-22.4232	-33.1848	-11.6616	-33.2643	-45.8559	-20.6727	10.8309	10.8309	12.7721	12.7721	10.7616	10.7616	12.5916	12.5916
0.1433	0.1433	-26.3696	-37.2015	-15.5378	-42.1267	-54.9004	-29.3531	-22.4923	-33.2548	-11.7299	-33.3358	-45.9288	-20.7429	10.8318	10.8318	12.7736	12.7736	10.7625	10.7625	12.593	12.593
0.1434	0.1434	-26.4388	-37.2716	-15.606	-42.1983	-54.9734	-29.4232	-22.5615	-33.3248	-11.7981	-33.4074	-46.0017	-20.813	10.8328	10.8328	12.7751	12.7751	10.7633	10.7633	12.5943	12.5943
0.1435	0.1435	-26.5079	-37.3417	-15.6742	-42.2698	-55.0464	-29.4932	-22.6306	-33.3949	-11.8664	-33.4789	-46.0746	-20.8832	10.8338	10.8338	12.7766	12.7766	10.7642	10.7642	12.5957	12.5957
0.1436	0.1436	-26.5771	-37.4118	-15.7423	-42.3413	-55.1195	-29.5632	-22.6998	-33.4649	-11.9346	-33.5504	-46.1475	-20.9534	10.8347	10.8347	12.7781	12.7781	10.7651	10.7651	12.5971	12.5971
0.1437	0.1437	-26.6462	-37.4819	-15.8105	-42.4129	-55.1925	-29.6332	-22.7689	-33.5349	-12.0029	-33.622	-46.2204	-21.0235	10.8357	10.8357	12.7797	12.7797	10.766	10.766	12.5984	12.5984
0.1438	0.1438	-26.7153	-37.552	-15.8787	-42.4844	-55.2656	-29.7032	-22.8381	-33.605	-12.0711	-33.6935	-46.2933	-21.0937	10.8366	10.8366	12.7812	12.7812	10.7669	10.7669	12.5998	12.5998
0.1439	0.1439	-26.7845	-37.6221	-15.9469	-42.5559	-55.3386	-29.7732	-22.9072	-33.675	-12.1394	-33.765	-46.3662	-21.1638	10.8376	10.8376	12.7827	12.7827	10.7678	10.7678	12.6012	12.6012
0.144	0.144	-26.8536	-37.6922	-16.0151	-42.6274	-55.4117	-29.8432	-22.9763	-33.7451	-12.2076	-33.8365	-46.4391	-21.234	10.8386	10.8386	12.7842	12.7842	10.7687	10.7687	12.6026	12.6026
0.1441	0.1441	-26.9228	-37.7623	-16.0832	-42.699	-55.4847	-29.9132	-23.0455	-33.8151	-12.2759	-33.9081	-46.512	-21.3041	10.8395	10.8395	12.7857	12.7857	10.7696	10.7696	12.6039	12.6039
0.1442	0.1442	-26.9919	-37.8324	-16.1514	-42.7705	-55.5578	-29.9832	-23.1146	-33.8851	-12.3441	-33.9796	-46.5849	-21.3743	10.8405	10.8405	12.7873	12.7873	10.7705	10.7705	12.6053	12.6053
0.1443	0.1443	-27.061	-37.9025	-16.2196	-42.842	-55.6308	-30.0532	-23.1838	-33.9552	-12.4124	-34.0511	-46.6578	-21.4444	10.8415	10.8415	12.7888	12.7888	10.7714	10.7714	12.6067	12.6067
0.1444	0.1444	-27.1302	-37.9726	-16.2878	-42.9135	-55.7039	-30.1232	-23.2529	-34.0252	-12.4806	-34.1226	-46.7307	-21.5146	10.8424	10.8424	12.7903	12.7903	10.7723	10.7723	12.6081	12.6081
0.1445	0.1445	-27.1993	-38.0427	-16.3559	-42.9851	-55.7769	-30.1932	-23.3221	-34.0953	-12.5489	-34.1942	-46.8036	-21.5847	10.8434	10.8434	12.7918	12.7918	10.7732	10.7732	12.6094	12.6094
0.1446	0.1446	-27.2685	-38.1129	-16.4241	-43.0566	-55.85	-30.2632	-23.3912	-34.1653	-12.6171	-34.2657	-46.8765	-21.6549	10.8444	10.8444	12.7934	12.7934	10.7741	10.7741	12.6108	12.6108
0.1447	0.1447	-27.3376	-38.183	-16.4923	-43.1281	-55.923	-30.3332	-23.4603	-34.2353	-12.6853	-34.3372	-46.9494	-21.725	10.8453	10.8453	12.7949	12.7949	10.775	10.775	12.6122	12.6122
0.1448	0.1448	-27.4068	-38.2531	-16.5604	-43.1996	-55.9961	-30.4032	-23.5295	-34.3054	-12.7536	-34.4087	-47.0223	-21.7951	10.8463	10.8463	12.7964	12.7964	10.7759	10.7759	12.6136	12.6136
0.1449	0.1449	-27.4759	-38.3232	-16.6286	-43.2712	-56.0691	-30.4732	-23.5986	-34.3754	-12.8218	-34.4803	-47.0952	-21.8653	10.8473	10.8473	12.798	12.798	10.7768	10.7768	12.615	12.615
0.145	0.145	-27.545	-38.3933	-16.6968	-43.3427	-56.1422	-30.5432	-23.6678	-34.4455	-12.8901	-34.5518	-47.1682	-21.9354	10.8483	10.8483	12.7995	12.7995	10.7777	10.7777	12.6164	12.6164
0.1451	0.1451	-27.6142	-38.4634	-16.7649	-43.4142	-56.2152	-30.6132	-23.7369	-34.5155	-12.9583	-34.6233	-47.2411	-22.0056	10.8492	10.8492	12.801	12.801	10.7786	10.7786	12.6178	12.6178
0.1452	0.1452	-27.6833	-38.5335	-16.8331	-43.4857	-56.2883	-30.6832	-23.8061	-34.5856	-13.0265	-34.6948	-47.314	-22.0757	10.8502	10.8502	12.8026	12.8026	10.7795	10.7795	12.6191	12.6191
0.1453	0.1453	-27.7525	-38.6037	-16.9013	-43.5573	-56.3614	-30.7532	-23.8752	-34.6556	-13.0948	-34.7664	-47.3869	-22.1458	10.8512	10.8512	12.8041	12.8041	10.7804	10.7804	12.6205	12.6205
0.1454	0.1454	-27.8216	-38.6738	-16.9694	-43.6288	-56.4344	-30.8232	-23.9443	-34.7257	-13.163	-34.8379	-47.4598	-22.216	10.8522	10.8522	12.8056	12.8056	10.7813	10.7813	12.6219	12.6219
0.1455	0.1455	-27.8908	-38.7439	-17.0376	-43.7003	-56.5075	-30.8931	-24.0135	-34.7957	-13.2312	-34.9094	-47.5327	-22.2861	10.8531	10.8531	12.8072	12.8072	10.7823	10.7823	12.6233	12.6233
0.1456	0.1456	-27.9599	-38.814	-17.1058	-43.7718	-56.5806	-30.9631	-24.0826	-34.8658	-13.2995	-34.9809	-47.6057	-22.3562	10.8541	10.8541	12.8087	12.8087	10.7832	10.7832	12.6247	12.6247
0.1457	0.1457	-28.029	-38.8842	-17.1739	-43.8434	-56.6536	-31.0331	-24.1518	-34.9358	-13.3677	-35.0525	-47.6786	-22.4264	10.8551	10.8551	12.8103	12.8103	10.7841	10.7841	12.6261	12.6261
0.1458	0.1458	-28.0982	-38.9543	-17.2421	-43.9149	-56.7267	-31.1031	-24.2209	-35.0059	-13.4359	-35.124	-47.7515	-22.4965	10.8561	10.8561	12.8118	12.8118	10.785	10.785	12.6275	12.6275
0.1459	0.1459	-28.1673	-39.0244	-17.3103	-43.9864	-56.7998	-31.1731	-24.2901	-35.076	-13.5042	-35.1955	-47.8244	-22.5666	10.8571	10.8571	12.8133	12.8133	10.7859	10.7859	12.6289	12.6289
0.146	0.146	-28.2365	-39.0945	-17.3784	-44.058	-56.8728	-31.2431	-24.3592	-35.146	-13.5724	-35.2671	-47.8973	-22.6368	10.8581	10.8581	12.8149	12.8149	10.7868	10.7868	12.6303	12.6303
0.1461	0.1461	-28.3056	-39.1647	-17.4466	-44.1295	-56.9459	-31.3131	-24.4283	-35.2161	-13.6406	-35.3386	-47.9703	-22.7069	10.859	10.859	12.8164	12.8164	10.7877	10.7877	12.6317	12.6317
0.1462	0.1462	-28.3748	-39.2348	-17.5147	-44.201	-57.019	-31.383	-24.4975	-35.2861	-13.7088	-35.4101	-48.0432	-22.777	10.86	10.86	12.818	12.818	10.7886	10.7886	12.6331	12.6331
0.1463	0.1463	-28.4439	-39.3049	-17.5829	-44.2725	-57.092	-31.453	-24.5666	-35.3562	-13.7771	-35.4816	-48.1161	-22.8471	10.861	10.861	12.8195	12.8195	10.7896	10.7896	12.6345	12.6345
0.1464	0.1464	-28.513	-39.375	-17.651	-44.3441	-57.1651	-31.523	-24.6358	-35.4263	-13.8453	-35.5532	-48.189	-22.9173	10.862	10.862	12.8211	12.8211	10.7905	10.7905	12.6359	12.6359
0.1465	0.1465	-28.5822	-39.4452	-17.7192	-44.4156	-57.2382	-31.593	-24.7049	-35.4963	-13.9135	-35.6247	-48.262	-22.9874	10.863	10.863	12.8226	12.8226	10.7914	10.7914	12.6373	12.6373
0.1466	0.1466	-28.6513	-39.5153	-17.7874	-44.4871	-57.3113	-31.6629	-24.7741	-35.5664	-13.9817	-35.6962	-48.3349	-23.0575	10.864	10.864	12.8242	12.8242	10.7923	10.7923	12.6387	12.6387
0.1467	0.1467	-28.7205	-39.5854	-17.8555	-44.5586	-57.3843	-31.7329	-24.8432	-35.6364	-14.05	-35.7677	-48.4078	-23.1276	10.865	10.865	12.8257	12.8257	10.7932	10.7932	12.6401	12.6401
0.1468	0.1468	-28.7896	-39.6556	-17.9237	-44.6302	-57.4574	-31.8029	-24.9123	-35.7065	-14.1182	-35.8393	-48.4808	-23.1978	10.866	10.866	12.8273	12.8273	10.7942	10.7942	12.6415	12.6415
0.1469	0.1469	-28.8588	-39.7257	-17.9918	-44.7017	-57.5305	-31.8729	-24.9815	-35.7766	-14.1864	-35.9108	-48.5537	-23.2679	10.8669	10.8669	12.8288	12.8288	10.7951	10.7951	12.6429	12.6429
0.147	0.147	-28.9279	-39.7958	-18.06	-44.7732	-57.6036	-31.9428	-25.0506	-35.8466	-14.2546	-35.9823	-48.6266	-23.338	10.8679	10.8679	12.8304	12.8304	10.796	10.796	12.6443	12.6443
0.1471	0.1471	-28.997	-39.866	-18.1281	-44.8447	-57.6767	-32.0128	-25.1198	-35.9167	-14.3228	-36.0538	-48.6996	-23.4081	10.8689	10.8689	12.8319	12.8319	10.7969	10.7969	12.6457	12.6457
0.1472	0.1472	-29.0662	-39.9361	-18.1963	-44.9163	-57.7498	-32.0828	-25.1889	-35.9868	-14.391	-36.1254	-48.7725	-23.4782	10.8699	10.8699	12.8335	12.8335	10.7979	10.7979	12.6471	12.6471
0.1473	0.1473	-29.1353	-40.0062	-18.2644	-44.9878	-57.8228	-32.1527	-25.2581	-36.0568	-14.4593	-36.1969	-48.8454	-23.5483	10.8709	10.8709	12.8351	12.8351	10.7988	10.7988	12.6486	12.6486
0.1474	0.1474	-29.2045	-40.0764	-18.3326	-45.0593	-57.8959	-32.2227	-25.3272	-36.1269	-14.5275	-36.2684	-48.9184	-23.6184	10.8719	10.8719	12.8366	12.8366	10.7997	10.7997	12.65	12.65
0.1475	0.1475	-29.2736	-40.1465	-18.4007	-45.1308	-57.969	-32.2927	-25.3963	-36.197	-14.5957	-36.3399	-48.9913	-23.6886	10.8729	10.8729	12.8382	12.8382	10.8006	10.8006	12.6514	12.6514
0.1476	0.1476	-29.3428	-40.2167	-18.4688	-45.2024	-58.0421	-32.3626	-25.4655	-36.2671	-14.6639	-36.4115	-49.0643	-23.7587	10.8739	10.8739	12.8397	12.8397	10.8016	10.8016	12.6528	12.6528
0.1477	0.1477	-29.4119	-40.2868	-18.537	-45.2739	-58.1152	-32.4326	-25.5346	-36.3371	-14.7321	-36.483	-49.1372	-23.8288	10.8749	10.8749	12.8413	12.8413	10.8025	10.8025	12.6542	12.6542
0.1478	0.1478	-29.481	-40.357	-18.6051	-45.3454	-58.1883	-32.5026	-25.6038	-36.4072	-14.8003	-36.5545	-49.2102	-23.8989	10.8759	10.8759	12.8429	12.8429	10.8034	10.8034	12.6556	12.6556
0.1479	0.1479	-29.5502	-40.4271	-18.6733	-45.4169	-58.2614	-32.5725	-25.6729	-36.4773	-14.8685	-36.626	-49.2831	-23.969	10.8769	10.8769	12.8444	12.8444	10.8044	10.8044	12.6571	12.6571
0.148	0.148	-29.6193	-40.4972	-18.7414	-45.4885	-58.3345	-32.6425	-25.7421	-36.5474	-14.9368	-36.6976	-49.3561	-24.0391	10.8779	10.8779	12.846	12.846	10.8053	10.8053	12.6585	12.6585
0.1481	0.1481	-29.6885	-40.5674	-18.8096	-45.56	-58.4076	-32.7124	-25.8112	-36.6174	-15.005	-36.7691	-49.429	-24.1092	10.8789	10.8789	12.8476	12.8476	10.8062	10.8062	12.6599	12.6599
0.1482	0.1482	-29.7576	-40.6375	-18.8777	-45.6315	-58.4806	-32.7824	-25.8803	-36.6875	-15.0732	-36.8406	-49.502	-24.1793	10.8799	10.8799	12.8491	12.8491	10.8072	10.8072	12.6613	12.6613
0.1483	0.1483	-29.8268	-40.7077	-18.9458	-45.703	-58.5537	-32.8523	-25.9495	-36.7576	-15.1414	-36.9121	-49.5749	-24.2494	10.8809	10.8809	12.8507	12.8507	10.8081	10.8081	12.6628	12.6628
0.1484	0.1484	-29.8959	-40.7778	-19.014	-45.7746	-58.6268	-32.9223	-26.0186	-36.8277	-15.2096	-36.9837	-49.6479	-24.3195	10.8819	10.8819	12.8523	12.8523	10.809	10.809	12.6642	12.6642
0.1485	0.1485	-29.965	-40.848	-19.0821	-45.8461	-58.6999	-32.9923	-26.0878	-36.8977	-15.2778	-37.0552	-49.7208	-24.3896	10.8829	10.8829	12.8538	12.8538	10.81	10.81	12.6656	12.6656
0.1486	0.1486	-30.0342	-40.9181	-19.1502	-45.9176	-58.773	-33.0622	-26.1569	-36.9678	-15.346	-37.1267	-49.7938	-24.4597	10.8839	10.8839	12.8554	12.8554	10.8109	10.8109	12.667	12.667
0.1487	0.1487	-30.1033	-40.9883	-19.2184	-45.9892	-58.8461	-33.1322	-26.2261	-37.0379	-15.4142	-37.1983	-49.8667	-24.5298	10.8849	10.8849	12.857	12.857	10.8119	10.8119	12.6685	12.6685
0.1488	0.1488	-30.1725	-41.0584	-19.2865	-46.0607	-58.9192	-33.2021	-26.2952	-37.108	-15.4824	-37.2698	-49.9397	-24.5999	10.886	10.886	12.8586	12.8586	10.8128	10.8128	12.6699	12.6699
0.1489	0.1489	-30.2416	-41.1286	-19.3546	-46.1322	-58.9923	-33.2721	-26.3643	-37.1781	-15.5506	-37.3413	-50.0126	-24.67	10.887	10.887	12.8601	12.8601	10.8137	10.8137	12.6713	12.6713
0.149	0.149	-30.3108	-41.1987	-19.4228	-46.2037	-59.0654	-33.342	-26.4335	-37.2482	-15.6188	-37.4128	-50.0856	-24.7401	10.888	10.888	12.8617	12.8617	10.8147	10.8147	12.6728	12.6728
0.1491	0.1491	-30.3799	-41.2689	-19.4909	-46.2753	-59.1386	-33.412	-26.5026	-37.3182	-15.687	-37.4844	-50.1585	-24.8102	10.889	10.889	12.8633	12.8633	10.8156	10.8156	12.6742	12.6742
0.1492	0.1492	-30.449	-41.339	-19.559	-46.3468	-59.2117	-33.4819	-26.5718	-37.3883	-15.7552	-37.5559	-50.2315	-24.8803	10.89	10.89	12.8649	12.8649	10.8166	10.8166	12.6756	12.6756
0.1493	0.1493	-30.5182	-41.4092	-19.6272	-46.4183	-59.2848	-33.5519	-26.6409	-37.4584	-15.8234	-37.6274	-50.3045	-24.9503	10.891	10.891	12.8665	12.8665	10.8175	10.8175	12.6771	12.6771
0.1494	0.1494	-30.5873	-41.4794	-19.6953	-46.4898	-59.3579	-33.6218	-26.71	-37.5285	-15.8916	-37.6989	-50.3774	-25.0204	10.892	10.892	12.868	12.868	10.8185	10.8185	12.6785	12.6785
0.1495	0.1495	-30.6565	-41.5495	-19.7634	-46.5614	-59.431	-33.6917	-26.7792	-37.5986	-15.9598	-37.7705	-50.4504	-25.0905	10.893	10.893	12.8696	12.8696	10.8194	10.8194	12.6799	12.6799
0.1496	0.1496	-30.7256	-41.6197	-19.8315	-46.6329	-59.5041	-33.7617	-26.8483	-37.6687	-16.028	-37.842	-50.5234	-25.1606	10.8941	10.8941	12.8712	12.8712	10.8204	10.8204	12.6814	12.6814
0.1497	0.1497	-30.7948	-41.6898	-19.8997	-46.7044	-59.5772	-33.8316	-26.9175	-37.7388	-16.0962	-37.9135	-50.5963	-25.2307	10.8951	10.8951	12.8728	12.8728	10.8213	10.8213	12.6828	12.6828
0.1498	0.1498	-30.8639	-41.76	-19.9678	-46.7759	-59.6503	-33.9016	-26.9866	-37.8089	-16.1644	-37.985	-50.6693	-25.3008	10.8961	10.8961	12.8744	12.8744	10.8222	10.8222	12.6843	12.6843
0.1499	0.1499	-30.933	-41.8301	-20.0359	-46.8475	-59.7234	-33.9715	-27.0558	-37.879	-16.2326	-38.0566	-50.7423	-25.3709	10.8971	10.8971	12.876	12.876	10.8232	10.8232	12.6857	12.6857
0.15	0.15	-31.0022	-41.9003	-20.104	-46.919	-59.7965	-34.0414	-27.1249	-37.9491	-16.3008	-38.1281	-50.8152	-25.4409	10.8981	10.8981	12.8776	12.8776	10.8242	10.8242	12.6872	12.6872
0.1501	0.1501	-31.0713	-41.9705	-20.1722	-46.9905	-59.8697	-34.1114	-27.194	-38.0192	-16.3689	-38.1996	-50.8882	-25.511	10.8992	10.8992	12.8791	12.8791	10.8251	10.8251	12.6886	12.6886
0.1502	0.1502	-31.1405	-42.0406	-20.2403	-47.062	-59.9428	-34.1813	-27.2632	-38.0892	-16.4371	-38.2711	-50.9612	-25.5811	10.9002	10.9002	12.8807	12.8807	10.8261	10.8261	12.69	12.69
0.1503	0.1503	-31.2096	-42.1108	-20.3084	-47.1336	-60.0159	-34.2512	-27.3323	-38.1593	-16.5053	-38.3427	-51.0342	-25.6512	10.9012	10.9012	12.8823	12.8823	10.827	10.827	12.6915	12.6915
0.1504	0.1504	-31.2787	-42.181	-20.3765	-47.2051	-60.089	-34.3212	-27.4015	-38.2294	-16.5735	-38.4142	-51.1071	-25.7213	10.9022	10.9022	12.8839	12.8839	10.828	10.828	12.6929	12.6929
0.1505	0.1505	-31.3479	-42.2511	-20.4446	-47.2766	-60.1621	-34.3911	-27.4706	-38.2995	-16.6417	-38.4857	-51.1801	-25.7913	10.9032	10.9032	12.8855	12.8855	10.8289	10.8289	12.6944	12.6944
0.1506	0.1506	-31.417	-42.3213	-20.5128	-47.3481	-60.2353	-34.461	-27.5398	-38.3696	-16.7099	-38.5572	-51.2531	-25.8614	10.9043	10.9043	12.8871	12.8871	10.8299	10.8299	12.6958	12.6958
0.1507	0.1507	-31.4862	-42.3915	-20.5809	-47.4197	-60.3084	-34.531	-27.6089	-38.4397	-16.7781	-38.6288	-51.3261	-25.9315	10.9053	10.9053	12.8887	12.8887	10.8308	10.8308	12.6973	12.6973
0.1508	0.1508	-31.5553	-42.4616	-20.649	-47.4912	-60.3815	-34.6009	-27.678	-38.5098	-16.8462	-38.7003	-51.3991	-26.0015	10.9063	10.9063	12.8903	12.8903	10.8318	10.8318	12.6988	12.6988
0.1509	0.1509	-31.6245	-42.5318	-20.7171	-47.5627	-60.4546	-34.6708	-27.7472	-38.5799	-16.9144	-38.7718	-51.472	-26.0716	10.9073	10.9073	12.8919	12.8919	10.8328	10.8328	12.7002	12.7002
0.151	0.151	-31.6936	-42.602	-20.7852	-47.6342	-60.5278	-34.7407	-27.8163	-38.65	-16.9826	-38.8433	-51.545	-26.1417	10.9084	10.9084	12.8935	12.8935	10.8337	10.8337	12.7017	12.7017
0.1511	0.1511	-31.7627	-42.6722	-20.8533	-47.7058	-60.6009	-34.8107	-27.8855	-38.7202	-17.0508	-38.9149	-51.618	-26.2118	10.9094	10.9094	12.8951	12.8951	10.8347	10.8347	12.7031	12.7031
0.1512	0.1512	-31.8319	-42.7423	-20.9215	-47.7773	-60.674	-34.8806	-27.9546	-38.7903	-17.119	-38.9864	-51.691	-26.2818	10.9104	10.9104	12.8967	12.8967	10.8356	10.8356	12.7046	12.7046
0.1513	0.1513	-31.901	-42.8125	-20.9896	-47.8488	-60.7471	-34.9505	-28.0238	-38.8604	-17.1872	-39.0579	-51.764	-26.3519	10.9115	10.9115	12.8983	12.8983	10.8366	10.8366	12.706	12.706
0.1514	0.1514	-31.9702	-42.8827	-21.0577	-47.9204	-60.8203	-35.0204	-28.0929	-38.9305	-17.2553	-39.1295	-51.837	-26.422	10.9125	10.9125	12.8999	12.8999	10.8376	10.8376	12.7075	12.7075
0.1515	0.1515	-32.0393	-42.9529	-21.1258	-47.9919	-60.8934	-35.0904	-28.162	-39.0006	-17.3235	-39.201	-51.9099	-26.492	10.9135	10.9135	12.9015	12.9015	10.8385	10.8385	12.709	12.709
0.1516	0.1516	-32.1085	-43.023	-21.1939	-48.0634	-60.9665	-35.1603	-28.2312	-39.0707	-17.3917	-39.2725	-51.9829	-26.5621	10.9146	10.9146	12.9031	12.9031	10.8395	10.8395	12.7104	12.7104
0.1517	0.1517	-32.1776	-43.0932	-21.262	-48.1349	-61.0397	-35.2302	-28.3003	-39.1408	-17.4599	-39.344	-52.0559	-26.6321	10.9156	10.9156	12.9047	12.9047	10.8405	10.8405	12.7119	12.7119
0.1518	0.1518	-32.2467	-43.1634	-21.3301	-48.2065	-61.1128	-35.3001	-28.3695	-39.2109	-17.528	-39.4156	-52.1289	-26.7022	10.9166	10.9166	12.9063	12.9063	10.8414	10.8414	12.7134	12.7134
0.1519	0.1519	-32.3159	-43.2336	-21.3982	-48.278	-61.1859	-35.37	-28.4386	-39.281	-17.5962	-39.4871	-52.2019	-26.7723	10.9177	10.9177	12.908	12.908	10.8424	10.8424	12.7148	12.7148
0.152	0.152	-32.385	-43.3037	-21.4663	-48.3495	-61.2591	-35.4399	-28.5078	-39.3511	-17.6644	-39.5586	-52.2749	-26.8423	10.9187	10.9187	12.9096	12.9096	10.8434	10.8434	12.7163	12.7163
0.1521	0.1521	-32.4542	-43.3739	-21.5344	-48.421	-61.3322	-35.5099	-28.5769	-39.4212	-17.7326	-39.6301	-52.3479	-26.9124	10.9198	10.9198	12.9112	12.9112	10.8443	10.8443	12.7178	12.7178
0.1522	0.1522	-32.5233	-43.4441	-21.6025	-48.4926	-61.4054	-35.5798	-28.646	-39.4914	-17.8007	-39.7017	-52.4209	-26.9824	10.9208	10.9208	12.9128	12.9128	10.8453	10.8453	12.7192	12.7192
0.1523	0.1523	-32.5925	-43.5143	-21.6706	-48.5641	-61.4785	-35.6497	-28.7152	-39.5615	-17.8689	-39.7732	-52.4939	-27.0525	10.9218	10.9218	12.9144	12.9144	10.8463	10.8463	12.7207	12.7207
0.1524	0.1524	-32.6616	-43.5845	-21.7387	-48.6356	-61.5516	-35.7196	-28.7843	-39.6316	-17.9371	-39.8447	-52.5669	-27.1225	10.9229	10.9229	12.916	12.916	10.8473	10.8473	12.7222	12.7222
0.1525	0.1525	-32.7307	-43.6547	-21.8068	-48.7071	-61.6248	-35.7895	-28.8535	-39.7017	-18.0052	-39.9162	-52.6399	-27.1926	10.9239	10.9239	12.9176	12.9176	10.8482	10.8482	12.7236	12.7236
0.1526	0.1526	-32.7999	-43.7248	-21.8749	-48.7787	-61.6979	-35.8594	-28.9226	-39.7718	-18.0734	-39.9878	-52.7129	-27.2626	10.925	10.925	12.9193	12.9193	10.8492	10.8492	12.7251	12.7251
0.1527	0.1527	-32.869	-43.795	-21.943	-48.8502	-61.7711	-35.9293	-28.9918	-39.8419	-18.1416	-40.0593	-52.7859	-27.3327	10.926	10.926	12.9209	12.9209	10.8502	10.8502	12.7266	12.7266
0.1528	0.1528	-32.9382	-43.8652	-22.0111	-48.9217	-61.8442	-35.9992	-29.0609	-39.9121	-18.2097	-40.1308	-52.8589	-27.4027	10.927	10.927	12.9225	12.9225	10.8512	10.8512	12.7281	12.7281
0.1529	0.1529	-33.0073	-43.9354	-22.0792	-48.9932	-61.9174	-36.0691	-29.13	-39.9822	-18.2779	-40.2023	-52.9319	-27.4728	10.9281	10.9281	12.9241	12.9241	10.8521	10.8521	12.7296	12.7296
0.153	0.153	-33.0765	-44.0056	-22.1473	-49.0648	-61.9905	-36.139	-29.1992	-40.0523	-18.3461	-40.2739	-53.0049	-27.5428	10.9291	10.9291	12.9257	12.9257	10.8531	10.8531	12.731	12.731
0.1531	0.1531	-33.1456	-44.0758	-22.2154	-49.1363	-62.0637	-36.2089	-29.2683	-40.1224	-18.4142	-40.3454	-53.0779	-27.6129	10.9302	10.9302	12.9274	12.9274	10.8541	10.8541	12.7325	12.7325
0.1532	0.1532	-33.2147	-44.146	-22.2835	-49.2078	-62.1368	-36.2788	-29.3375	-40.1926	-18.4824	-40.4169	-53.1509	-27.6829	10.9312	10.9312	12.929	12.929	10.8551	10.8551	12.734	12.734
0.1533	0.1533	-33.2839	-44.2162	-22.3516	-49.2793	-62.21	-36.3487	-29.4066	-40.2627	-18.5505	-40.4884	-53.2239	-27.753	10.9323	10.9323	12.9306	12.9306	10.8561	10.8561	12.7355	12.7355
0.1534	0.1534	-33.353	-44.2864	-22.4197	-49.3509	-62.2831	-36.4186	-29.4758	-40.3328	-18.6187	-40.56	-53.2969	-27.823	10.9333	10.9333	12.9322	12.9322	10.857	10.857	12.737	12.737
0.1535	0.1535	-33.4222	-44.3566	-22.4878	-49.4224	-62.3563	-36.4885	-29.5449	-40.4029	-18.6869	-40.6315	-53.37	-27.893	10.9344	10.9344	12.9339	12.9339	10.858	10.858	12.7385	12.7385
0.1536	0.1536	-33.4913	-44.4268	-22.5559	-49.4939	-62.4294	-36.5584	-29.614	-40.4731	-18.755	-40.703	-53.443	-27.9631	10.9354	10.9354	12.9355	12.9355	10.859	10.859	12.7399	12.7399
0.1537	0.1537	-33.5605	-44.4969	-22.624	-49.5654	-62.5026	-36.6283	-29.6832	-40.5432	-18.8232	-40.7746	-53.516	-28.0331	10.9365	10.9365	12.9371	12.9371	10.86	10.86	12.7414	12.7414
0.1538	0.1538	-33.6296	-44.5671	-22.6921	-49.637	-62.5757	-36.6982	-29.7523	-40.6133	-18.8913	-40.8461	-53.589	-28.1032	10.9375	10.9375	12.9388	12.9388	10.861	10.861	12.7429	12.7429
0.1539	0.1539	-33.6987	-44.6373	-22.7601	-49.7085	-62.6489	-36.7681	-29.8215	-40.6834	-18.9595	-40.9176	-53.662	-28.1732	10.9386	10.9386	12.9404	12.9404	10.862	10.862	12.7444	12.7444
0.154	0.154	-33.7679	-44.7075	-22.8282	-49.78	-62.7221	-36.838	-29.8906	-40.7536	-19.0276	-40.9891	-53.735	-28.2432	10.9397	10.9397	12.942	12.942	10.863	10.863	12.7459	12.7459
0.1541	0.1541	-33.837	-44.7777	-22.8963	-49.8516	-62.7952	-36.9079	-29.9598	-40.8237	-19.0958	-41.0607	-53.808	-28.3133	10.9407	10.9407	12.9437	12.9437	10.864	10.864	12.7474	12.7474
0.1542	0.1542	-33.9062	-44.8479	-22.9644	-49.9231	-62.8684	-36.9778	-30.0289	-40.8938	-19.164	-41.1322	-53.8811	-28.3833	10.9418	10.9418	12.9453	12.9453	10.8649	10.8649	12.7489	12.7489
0.1543	0.1543	-33.9753	-44.9181	-23.0325	-49.9946	-62.9415	-37.0477	-30.098	-40.964	-19.2321	-41.2037	-53.9541	-28.4533	10.9428	10.9428	12.9469	12.9469	10.8659	10.8659	12.7504	12.7504
0.1544	0.1544	-34.0445	-44.9883	-23.1006	-50.0661	-63.0147	-37.1176	-30.1672	-41.0341	-19.3003	-41.2752	-54.0271	-28.5234	10.9439	10.9439	12.9486	12.9486	10.8669	10.8669	12.7519	12.7519
0.1545	0.1545	-34.1136	-45.0585	-23.1687	-50.1377	-63.0879	-37.1875	-30.2363	-41.1042	-19.3684	-41.3468	-54.1001	-28.5934	10.9449	10.9449	12.9502	12.9502	10.8679	10.8679	12.7534	12.7534
0.1546	0.1546	-34.1827	-45.1287	-23.2367	-50.2092	-63.161	-37.2573	-30.3055	-41.1744	-19.4366	-41.4183	-54.1732	-28.6634	10.946	10.946	12.9518	12.9518	10.8689	10.8689	12.7549	12.7549
0.1547	0.1547	-34.2519	-45.1989	-23.3048	-50.2807	-63.2342	-37.3272	-30.3746	-41.2445	-19.5047	-41.4898	-54.2462	-28.7334	10.9471	10.9471	12.9535	12.9535	10.8699	10.8699	12.7564	12.7564
0.1548	0.1548	-34.321	-45.2692	-23.3729	-50.3522	-63.3074	-37.3971	-30.4438	-41.3147	-19.5729	-41.5613	-54.3192	-28.8035	10.9481	10.9481	12.9551	12.9551	10.8709	10.8709	12.7579	12.7579
0.1549	0.1549	-34.3902	-45.3394	-23.441	-50.4238	-63.3805	-37.467	-30.5129	-41.3848	-19.641	-41.6329	-54.3922	-28.8735	10.9492	10.9492	12.9568	12.9568	10.8719	10.8719	12.7594	12.7594
0.155	0.155	-34.4593	-45.4096	-23.5091	-50.4953	-63.4537	-37.5369	-30.582	-41.4549	-19.7091	-41.7044	-54.4653	-28.9435	10.9503	10.9503	12.9584	12.9584	10.8729	10.8729	12.7609	12.7609
0.1551	0.1551	-34.5285	-45.4798	-23.5771	-50.5668	-63.5269	-37.6068	-30.6512	-41.5251	-19.7773	-41.7759	-54.5383	-29.0135	10.9513	10.9513	12.9601	12.9601	10.8739	10.8739	12.7624	12.7624
0.1552	0.1552	-34.5976	-45.55	-23.6452	-50.6383	-63.6	-37.6766	-30.7203	-41.5952	-19.8454	-41.8474	-54.6113	-29.0836	10.9524	10.9524	12.9617	12.9617	10.8749	10.8749	12.7639	12.7639
0.1553	0.1553	-34.6667	-45.6202	-23.7133	-50.7099	-63.6732	-37.7465	-30.7895	-41.6654	-19.9136	-41.919	-54.6844	-29.1536	10.9535	10.9535	12.9634	12.9634	10.8759	10.8759	12.7654	12.7654
0.1554	0.1554	-34.7359	-45.6904	-23.7814	-50.7814	-63.7464	-37.8164	-30.8586	-41.7355	-19.9817	-41.9905	-54.7574	-29.2236	10.9545	10.9545	12.965	12.965	10.8769	10.8769	12.7669	12.7669
0.1555	0.1555	-34.805	-45.7606	-23.8494	-50.8529	-63.8196	-37.8863	-30.9277	-41.8056	-20.0499	-42.062	-54.8304	-29.2936	10.9556	10.9556	12.9667	12.9667	10.8779	10.8779	12.7684	12.7684
0.1556	0.1556	-34.8742	-45.8308	-23.9175	-50.9244	-63.8927	-37.9561	-30.9969	-41.8758	-20.118	-42.1335	-54.9035	-29.3636	10.9567	10.9567	12.9683	12.9683	10.8789	10.8789	12.7699	12.7699
0.1557	0.1557	-34.9433	-45.901	-23.9856	-50.996	-63.9659	-38.026	-31.066	-41.9459	-20.1861	-42.2051	-54.9765	-29.4336	10.9577	10.9577	12.97	12.97	10.8799	10.8799	12.7714	12.7714
0.1558	0.1558	-35.0125	-45.9713	-24.0536	-51.0675	-64.0391	-38.0959	-31.1352	-42.0161	-20.2543	-42.2766	-55.0495	-29.5037	10.9588	10.9588	12.9716	12.9716	10.8809	10.8809	12.7729	12.7729
0.1559	0.1559	-35.0816	-46.0415	-24.1217	-51.139	-64.1123	-38.1658	-31.2043	-42.0862	-20.3224	-42.3481	-55.1226	-29.5737	10.9599	10.9599	12.9733	12.9733	10.8819	10.8819	12.7744	12.7744
0.156	0.156	-35.1507	-46.1117	-24.1898	-51.2105	-64.1855	-38.2356	-31.2735	-42.1564	-20.3905	-42.4196	-55.1956	-29.6437	10.961	10.961	12.9749	12.9749	10.8829	10.8829	12.776	12.776
0.1561	0.1561	-35.2199	-46.1819	-24.2579	-51.2821	-64.2587	-38.3055	-31.3426	-42.2265	-20.4587	-42.4912	-55.2687	-29.7137	10.962	10.962	12.9766	12.9766	10.8839	10.8839	12.7775	12.7775
0.1562	0.1562	-35.289	-46.2521	-24.3259	-51.3536	-64.3318	-38.3754	-31.4117	-42.2967	-20.5268	-42.5627	-55.3417	-29.7837	10.9631	10.9631	12.9782	12.9782	10.8849	10.8849	12.779	12.779
0.1563	0.1563	-35.3582	-46.3223	-24.394	-51.4251	-64.405	-38.4452	-31.4809	-42.3668	-20.595	-42.6342	-55.4147	-29.8537	10.9642	10.9642	12.9799	12.9799	10.8859	10.8859	12.7805	12.7805
0.1564	0.1564	-35.4273	-46.3926	-24.4621	-51.4967	-64.4782	-38.5151	-31.55	-42.437	-20.6631	-42.7058	-55.4878	-29.9237	10.9653	10.9653	12.9816	12.9816	10.887	10.887	12.782	12.782
0.1565	0.1565	-35.4965	-46.4628	-24.5301	-51.5682	-64.5514	-38.585	-31.6192	-42.5071	-20.7312	-42.7773	-55.5608	-29.9937	10.9663	10.9663	12.9832	12.9832	10.888	10.888	12.7836	12.7836
0.1566	0.1566	-35.5656	-46.533	-24.5982	-51.6397	-64.6246	-38.6548	-31.6883	-42.5773	-20.7993	-42.8488	-55.6339	-30.0637	10.9674	10.9674	12.9849	12.9849	10.889	10.889	12.7851	12.7851
0.1567	0.1567	-35.6347	-46.6032	-24.6662	-51.7112	-64.6978	-38.7247	-31.7575	-42.6474	-20.8675	-42.9203	-55.7069	-30.1337	10.9685	10.9685	12.9865	12.9865	10.89	10.89	12.7866	12.7866
0.1568	0.1568	-35.7039	-46.6734	-24.7343	-51.7828	-64.771	-38.7946	-31.8266	-42.7176	-20.9356	-42.9919	-55.78	-30.2037	10.9696	10.9696	12.9882	12.9882	10.891	10.891	12.7881	12.7881
0.1569	0.1569	-35.773	-46.7437	-24.8024	-51.8543	-64.8441	-38.8644	-31.8957	-42.7878	-21.0037	-43.0634	-55.853	-30.2737	10.9707	10.9707	12.9899	12.9899	10.892	10.892	12.7896	12.7896
0.157	0.157	-35.8422	-46.8139	-24.8704	-51.9258	-64.9173	-38.9343	-31.9649	-42.8579	-21.0719	-43.1349	-55.9261	-30.3437	10.9717	10.9717	12.9915	12.9915	10.893	10.893	12.7912	12.7912
0.1571	0.1571	-35.9113	-46.8841	-24.9385	-51.9973	-64.9905	-39.0041	-32.034	-42.9281	-21.14	-43.2064	-55.9991	-30.4137	10.9728	10.9728	12.9932	12.9932	10.894	10.894	12.7927	12.7927
0.1572	0.1572	-35.9804	-46.9543	-25.0065	-52.0689	-65.0637	-39.074	-32.1032	-42.9982	-21.2081	-43.278	-56.0722	-30.4837	10.9739	10.9739	12.9949	12.9949	10.8951	10.8951	12.7942	12.7942
0.1573	0.1573	-36.0496	-47.0246	-25.0746	-52.1404	-65.1369	-39.1438	-32.1723	-43.0684	-21.2762	-43.3495	-56.1452	-30.5537	10.975	10.975	12.9965	12.9965	10.8961	10.8961	12.7958	12.7958
0.1574	0.1574	-36.1187	-47.0948	-25.1427	-52.2119	-65.2101	-39.2137	-32.2415	-43.1386	-21.3444	-43.421	-56.2183	-30.6237	10.9761	10.9761	12.9982	12.9982	10.8971	10.8971	12.7973	12.7973
0.1575	0.1575	-36.1879	-47.165	-25.2107	-52.2834	-65.2833	-39.2836	-32.3106	-43.2087	-21.4125	-43.4925	-56.2914	-30.6937	10.9772	10.9772	12.9999	12.9999	10.8981	10.8981	12.7988	12.7988
0.1576	0.1576	-36.257	-47.2353	-25.2788	-52.355	-65.3565	-39.3534	-32.3797	-43.2789	-21.4806	-43.5641	-56.3644	-30.7637	10.9782	10.9782	13.0016	13.0016	10.8991	10.8991	12.8003	12.8003
0.1577	0.1577	-36.3262	-47.3055	-25.3468	-52.4265	-65.4297	-39.4233	-32.4489	-43.349	-21.5487	-43.6356	-56.4375	-30.8337	10.9793	10.9793	13.0032	13.0032	10.9002	10.9002	12.8019	12.8019
0.1578	0.1578	-36.3953	-47.3757	-25.4149	-52.498	-65.5029	-39.4931	-32.518	-43.4192	-21.6168	-43.7071	-56.5105	-30.9037	10.9804	10.9804	13.0049	13.0049	10.9012	10.9012	12.8034	12.8034
0.1579	0.1579	-36.4644	-47.446	-25.4829	-52.5695	-65.5761	-39.563	-32.5872	-43.4894	-21.685	-43.7786	-56.5836	-30.9737	10.9815	10.9815	13.0066	13.0066	10.9022	10.9022	12.805	12.805
0.158	0.158	-36.5336	-47.5162	-25.551	-52.6411	-65.6493	-39.6328	-32.6563	-43.5595	-21.7531	-43.8502	-56.6567	-31.0437	10.9826	10.9826	13.0083	13.0083	10.9032	10.9032	12.8065	12.8065
0.1581	0.1581	-36.6027	-47.5864	-25.619	-52.7126	-65.7225	-39.7027	-32.7255	-43.6297	-21.8212	-43.9217	-56.7297	-31.1137	10.9837	10.9837	13.0099	13.0099	10.9043	10.9043	12.808	12.808
0.1582	0.1582	-36.6719	-47.6567	-25.6871	-52.7841	-65.7957	-39.7725	-32.7946	-43.6999	-21.8893	-43.9932	-56.8028	-31.1837	10.9848	10.9848	13.0116	13.0116	10.9053	10.9053	12.8096	12.8096
0.1583	0.1583	-36.741	-47.7269	-25.7551	-52.8556	-65.8689	-39.8423	-32.8637	-43.7701	-21.9574	-44.0647	-56.8759	-31.2536	10.9859	10.9859	13.0133	13.0133	10.9063	10.9063	12.8111	12.8111
0.1584	0.1584	-36.8102	-47.7971	-25.8232	-52.9272	-65.9421	-39.9122	-32.9329	-43.8402	-22.0255	-44.1363	-56.9489	-31.3236	10.987	10.987	13.015	13.015	10.9073	10.9073	12.8126	12.8126
0.1585	0.1585	-36.8793	-47.8674	-25.8912	-52.9987	-66.0154	-39.982	-33.002	-43.9104	-22.0937	-44.2078	-57.022	-31.3936	10.9881	10.9881	13.0167	13.0167	10.9084	10.9084	12.8142	12.8142
0.1586	0.1586	-36.9484	-47.9376	-25.9593	-53.0702	-66.0886	-40.0519	-33.0712	-43.9806	-22.1618	-44.2793	-57.0951	-31.4636	10.9892	10.9892	13.0183	13.0183	10.9094	10.9094	12.8157	12.8157
0.1587	0.1587	-37.0176	-48.0079	-26.0273	-53.1417	-66.1618	-40.1217	-33.1403	-44.0507	-22.2299	-44.3508	-57.1681	-31.5336	10.9903	10.9903	13.02	13.02	10.9104	10.9104	12.8173	12.8173
0.1588	0.1588	-37.0867	-48.0781	-26.0954	-53.2133	-66.235	-40.1916	-33.2095	-44.1209	-22.298	-44.4224	-57.2412	-31.6035	10.9914	10.9914	13.0217	13.0217	10.9115	10.9115	12.8188	12.8188
0.1589	0.1589	-37.1559	-48.1483	-26.1634	-53.2848	-66.3082	-40.2614	-33.2786	-44.1911	-22.3661	-44.4939	-57.3143	-31.6735	10.9925	10.9925	13.0234	13.0234	10.9125	10.9125	12.8204	12.8204
0.159	0.159	-37.225	-48.2186	-26.2315	-53.3563	-66.3814	-40.3312	-33.3477	-44.2613	-22.4342	-44.5654	-57.3874	-31.7435	10.9936	10.9936	13.0251	13.0251	10.9135	10.9135	12.8219	12.8219
0.1591	0.1591	-37.2942	-48.2888	-26.2995	-53.4279	-66.4546	-40.4011	-33.4169	-44.3314	-22.5023	-44.637	-57.4604	-31.8135	10.9947	10.9947	13.0268	13.0268	10.9146	10.9146	12.8235	12.8235
0.1592	0.1592	-37.3633	-48.3591	-26.3675	-53.4994	-66.5278	-40.4709	-33.486	-44.4016	-22.5704	-44.7085	-57.5335	-31.8835	10.9958	10.9958	13.0285	13.0285	10.9156	10.9156	12.825	12.825
0.1593	0.1593	-37.4324	-48.4293	-26.4356	-53.5709	-66.6011	-40.5407	-33.5552	-44.4718	-22.6385	-44.78	-57.6066	-31.9534	10.9969	10.9969	13.0302	13.0302	10.9166	10.9166	12.8266	12.8266
0.1594	0.1594	-37.5016	-48.4996	-26.5036	-53.6424	-66.6743	-40.6106	-33.6243	-44.542	-22.7066	-44.8515	-57.6797	-32.0234	10.998	10.998	13.0319	13.0319	10.9177	10.9177	12.8281	12.8281
0.1595	0.1595	-37.5707	-48.5698	-26.5717	-53.714	-66.7475	-40.6804	-33.6935	-44.6122	-22.7747	-44.9231	-57.7527	-32.0934	10.9991	10.9991	13.0335	13.0335	10.9187	10.9187	12.8297	12.8297
0.1596	0.1596	-37.6399	-48.6401	-26.6397	-53.7855	-66.8207	-40.7502	-33.7626	-44.6823	-22.8429	-44.9946	-57.8258	-32.1633	11.0002	11.0002	13.0352	13.0352	10.9197	10.9197	12.8312	12.8312
0.1597	0.1597	-37.709	-48.7103	-26.7077	-53.857	-66.8939	-40.8201	-33.8317	-44.7525	-22.911	-45.0661	-57.8989	-32.2333	11.0013	11.0013	13.0369	13.0369	10.9208	10.9208	12.8328	12.8328
0.1598	0.1598	-37.7782	-48.7806	-26.7758	-53.9285	-66.9672	-40.8899	-33.9009	-44.8227	-22.9791	-45.1376	-57.972	-32.3033	11.0024	11.0024	13.0386	13.0386	10.9218	10.9218	12.8344	12.8344
0.1599	0.1599	-37.8473	-48.8508	-26.8438	-54.0001	-67.0404	-40.9597	-33.97	-44.8929	-23.0472	-45.2092	-58.0451	-32.3732	11.0035	11.0035	13.0403	13.0403	10.9229	10.9229	12.8359	12.8359
0.16	0.16	-37.9164	-48.9211	-26.9118	-54.0716	-67.1136	-41.0296	-34.0392	-44.9631	-23.1153	-45.2807	-58.1182	-32.4432	11.0046	11.0046	13.042	13.042	10.9239	10.9239	12.8375	12.8375
0.1601	0.1601	-37.9856	-48.9913	-26.9799	-54.1431	-67.1868	-41.0994	-34.1083	-45.0333	-23.1834	-45.3522	-58.1912	-32.5132	11.0057	11.0057	13.0437	13.0437	10.925	10.925	12.839	12.839
0.1602	0.1602	-38.0547	-49.0616	-27.0479	-54.2146	-67.2601	-41.1692	-34.1775	-45.1035	-23.2515	-45.4237	-58.2643	-32.5831	11.0068	11.0068	13.0454	13.0454	10.926	10.926	12.8406	12.8406
0.1603	0.1603	-38.1239	-49.1318	-27.1159	-54.2862	-67.3333	-41.239	-34.2466	-45.1736	-23.3196	-45.4953	-58.3374	-32.6531	11.0079	11.0079	13.0471	13.0471	10.927	10.927	12.8422	12.8422
0.1604	0.1604	-38.193	-49.2021	-27.184	-54.3577	-67.4065	-41.3089	-34.3157	-45.2438	-23.3876	-45.5668	-58.4105	-32.7231	11.0091	11.0091	13.0488	13.0488	10.9281	10.9281	12.8437	12.8437
0.1605	0.1605	-38.2622	-49.2723	-27.252	-54.4292	-67.4798	-41.3787	-34.3849	-45.314	-23.4557	-45.6383	-58.4836	-32.793	11.0102	11.0102	13.0505	13.0505	10.9291	10.9291	12.8453	12.8453
0.1606	0.1606	-38.3313	-49.3426	-27.32	-54.5007	-67.553	-41.4485	-34.454	-45.3842	-23.5238	-45.7098	-58.5567	-32.863	11.0113	11.0113	13.0522	13.0522	10.9302	10.9302	12.8469	12.8469
0.1607	0.1607	-38.4004	-49.4128	-27.388	-54.5723	-67.6262	-41.5183	-34.5232	-45.4544	-23.5919	-45.7814	-58.6298	-32.9329	11.0124	11.0124	13.054	13.054	10.9312	10.9312	12.8484	12.8484
0.1608	0.1608	-38.4696	-49.4831	-27.4561	-54.6438	-67.6995	-41.5881	-34.5923	-45.5246	-23.66	-45.8529	-58.7029	-33.0029	11.0135	11.0135	13.0557	13.0557	10.9323	10.9323	12.85	12.85
0.1609	0.1609	-38.5387	-49.5534	-27.5241	-54.7153	-67.7727	-41.658	-34.6615	-45.5948	-23.7281	-45.9244	-58.776	-33.0729	11.0146	11.0146	13.0574	13.0574	10.9333	10.9333	12.8516	12.8516
0.161	0.161	-38.6079	-49.6236	-27.5921	-54.7868	-67.8459	-41.7278	-34.7306	-45.665	-23.7962	-45.9959	-58.8491	-33.1428	11.0157	11.0157	13.0591	13.0591	10.9344	10.9344	12.8531	12.8531
0.1611	0.1611	-38.677	-49.6939	-27.6601	-54.8584	-67.9192	-41.7976	-34.7997	-45.7352	-23.8643	-46.0675	-58.9222	-33.2128	11.0169	11.0169	13.0608	13.0608	10.9354	10.9354	12.8547	12.8547
0.1612	0.1612	-38.7462	-49.7641	-27.7282	-54.9299	-67.9924	-41.8674	-34.8689	-45.8054	-23.9324	-46.139	-58.9953	-33.2827	11.018	11.018	13.0625	13.0625	10.9365	10.9365	12.8563	12.8563
0.1613	0.1613	-38.8153	-49.8344	-27.7962	-55.0014	-68.0656	-41.9372	-34.938	-45.8756	-24.0005	-46.2105	-59.0684	-33.3527	11.0191	11.0191	13.0642	13.0642	10.9375	10.9375	12.8579	12.8579
0.1614	0.1614	-38.8844	-49.9047	-27.8642	-55.0729	-68.1389	-42.007	-35.0072	-45.9458	-24.0686	-46.2821	-59.1415	-33.4226	11.0202	11.0202	13.0659	13.0659	10.9386	10.9386	12.8594	12.8594
0.1615	0.1615	-38.9536	-49.9749	-27.9322	-55.1445	-68.2121	-42.0768	-35.0763	-46.016	-24.1367	-46.3536	-59.2146	-33.4926	11.0213	11.0213	13.0676	13.0676	10.9397	10.9397	12.861	12.861
0.1616	0.1616	-39.0227	-50.0452	-28.0003	-55.216	-68.2854	-42.1466	-35.1454	-46.0862	-24.2047	-46.4251	-59.2877	-33.5625	11.0225	11.0225	13.0694	13.0694	10.9407	10.9407	12.8626	12.8626
0.1617	0.1617	-39.0919	-50.1155	-28.0683	-55.2875	-68.3586	-42.2165	-35.2146	-46.1564	-24.2728	-46.4966	-59.3608	-33.6325	11.0236	11.0236	13.0711	13.0711	10.9418	10.9418	12.8642	12.8642
0.1618	0.1618	-39.161	-50.1857	-28.1363	-55.3591	-68.4318	-42.2863	-35.2837	-46.2266	-24.3409	-46.5682	-59.4339	-33.7024	11.0247	11.0247	13.0728	13.0728	10.9428	10.9428	12.8657	12.8657
0.1619	0.1619	-39.2302	-50.256	-28.2043	-55.4306	-68.5051	-42.3561	-35.3529	-46.2968	-24.409	-46.6397	-59.507	-33.7724	11.0258	11.0258	13.0745	13.0745	10.9439	10.9439	12.8673	12.8673
0.162	0.162	-39.2993	-50.3263	-28.2723	-55.5021	-68.5783	-42.4259	-35.422	-46.367	-24.4771	-46.7112	-59.5801	-33.8423	11.027	11.027	13.0762	13.0762	10.9449	10.9449	12.8689	12.8689
0.1621	0.1621	-39.3684	-50.3965	-28.3403	-55.5736	-68.6516	-42.4957	-35.4912	-46.4372	-24.5452	-46.7827	-59.6532	-33.9122	11.0281	11.0281	13.078	13.078	10.946	10.946	12.8705	12.8705
0.1622	0.1622	-39.4376	-50.4668	-28.4084	-55.6452	-68.7248	-42.5655	-35.5603	-46.5074	-24.6132	-46.8543	-59.7263	-33.9822	11.0292	11.0292	13.0797	13.0797	10.9471	10.9471	12.8721	12.8721
0.1623	0.1623	-39.5067	-50.5371	-28.4764	-55.7167	-68.7981	-42.6353	-35.6294	-46.5776	-24.6813	-46.9258	-59.7994	-34.0521	11.0304	11.0304	13.0814	13.0814	10.9481	10.9481	12.8737	12.8737
0.1624	0.1624	-39.5759	-50.6073	-28.5444	-55.7882	-68.8713	-42.7051	-35.6986	-46.6478	-24.7494	-46.9973	-59.8726	-34.1221	11.0315	11.0315	13.0831	13.0831	10.9492	10.9492	12.8752	12.8752
0.1625	0.1625	-39.645	-50.6776	-28.6124	-55.8597	-68.9446	-42.7749	-35.7677	-46.718	-24.8175	-47.0688	-59.9457	-34.192	11.0326	11.0326	13.0849	13.0849	10.9503	10.9503	12.8768	12.8768
0.1626	0.1626	-39.7142	-50.7479	-28.6804	-55.9313	-69.0178	-42.8447	-35.8369	-46.7882	-24.8855	-47.1404	-60.0188	-34.2619	11.0337	11.0337	13.0866	13.0866	10.9513	10.9513	12.8784	12.8784
0.1627	0.1627	-39.7833	-50.8182	-28.7484	-56.0028	-69.0911	-42.9145	-35.906	-46.8584	-24.9536	-47.2119	-60.0919	-34.3319	11.0349	11.0349	13.0883	13.0883	10.9524	10.9524	12.88	12.88
0.1628	0.1628	-39.8524	-50.8884	-28.8164	-56.0743	-69.1643	-42.9843	-35.9752	-46.9286	-25.0217	-47.2834	-60.165	-34.4018	11.036	11.036	13.09	13.09	10.9535	10.9535	12.8816	12.8816
0.1629	0.1629	-39.9216	-50.9587	-28.8844	-56.1458	-69.2376	-43.0541	-36.0443	-46.9988	-25.0898	-47.3549	-60.2381	-34.4717	11.0371	11.0371	13.0918	13.0918	10.9545	10.9545	12.8832	12.8832
0.163	0.163	-39.9907	-51.029	-28.9524	-56.2174	-69.3109	-43.1239	-36.1134	-47.069	-25.1578	-47.4265	-60.3113	-34.5417	11.0383	11.0383	13.0935	13.0935	10.9556	10.9556	12.8848	12.8848
0.1631	0.1631	-40.0599	-51.0993	-29.0205	-56.2889	-69.3841	-43.1937	-36.1826	-47.1393	-25.2259	-47.498	-60.3844	-34.6116	11.0394	11.0394	13.0952	13.0952	10.9567	10.9567	12.8864	12.8864
0.1632	0.1632	-40.129	-51.1696	-29.0885	-56.3604	-69.4574	-43.2635	-36.2517	-47.2095	-25.294	-47.5695	-60.4575	-34.6815	11.0405	11.0405	13.097	13.097	10.9577	10.9577	12.888	12.888
0.1633	0.1633	-40.1981	-51.2398	-29.1565	-56.4319	-69.5306	-43.3332	-36.3209	-47.2797	-25.3621	-47.641	-60.5306	-34.7515	11.0417	11.0417	13.0987	13.0987	10.9588	10.9588	12.8896	12.8896
0.1634	0.1634	-40.2673	-51.3101	-29.2245	-56.5035	-69.6039	-43.403	-36.39	-47.3499	-25.4301	-47.7126	-60.6037	-34.8214	11.0428	11.0428	13.1004	13.1004	10.9599	10.9599	12.8912	12.8912
0.1635	0.1635	-40.3364	-51.3804	-29.2925	-56.575	-69.6772	-43.4728	-36.4592	-47.4201	-25.4982	-47.7841	-60.6769	-34.8913	11.044	11.044	13.1022	13.1022	10.961	10.961	12.8928	12.8928
0.1636	0.1636	-40.4056	-51.4507	-29.3605	-56.6465	-69.7504	-43.5426	-36.5283	-47.4903	-25.5663	-47.8556	-60.75	-34.9612	11.0451	11.0451	13.1039	13.1039	10.962	10.962	12.8944	12.8944
0.1637	0.1637	-40.4747	-51.521	-29.4285	-56.718	-69.8237	-43.6124	-36.5974	-47.5606	-25.6343	-47.9271	-60.8231	-35.0312	11.0462	11.0462	13.1056	13.1056	10.9631	10.9631	12.896	12.896
0.1638	0.1638	-40.5439	-51.5913	-29.4965	-56.7896	-69.897	-43.6822	-36.6666	-47.6308	-25.7024	-47.9987	-60.8963	-35.1011	11.0474	11.0474	13.1074	13.1074	10.9642	10.9642	12.8976	12.8976
0.1639	0.1639	-40.613	-51.6615	-29.5645	-56.8611	-69.9702	-43.752	-36.7357	-47.701	-25.7705	-48.0702	-60.9694	-35.171	11.0485	11.0485	13.1091	13.1091	10.9653	10.9653	12.8992	12.8992
0.164	0.164	-40.6821	-51.7318	-29.6325	-56.9326	-70.0435	-43.8218	-36.8049	-47.7712	-25.8385	-48.1417	-61.0425	-35.2409	11.0497	11.0497	13.1109	13.1109	10.9663	10.9663	12.9008	12.9008
0.1641	0.1641	-40.7513	-51.8021	-29.7005	-57.0042	-70.1168	-43.8915	-36.874	-47.8414	-25.9066	-48.2133	-61.1156	-35.3109	11.0508	11.0508	13.1126	13.1126	10.9674	10.9674	12.9024	12.9024
0.1642	0.1642	-40.8204	-51.8724	-29.7685	-57.0757	-70.19	-43.9613	-36.9432	-47.9117	-25.9747	-48.2848	-61.1888	-35.3808	11.052	11.052	13.1144	13.1144	10.9685	10.9685	12.904	12.904
0.1643	0.1643	-40.8896	-51.9427	-29.8365	-57.1472	-70.2633	-44.0311	-37.0123	-47.9819	-26.0427	-48.3563	-61.2619	-35.4507	11.0531	11.0531	13.1161	13.1161	10.9696	10.9696	12.9056	12.9056
0.1644	0.1644	-40.9587	-52.013	-29.9045	-57.2187	-70.3366	-44.1009	-37.0814	-48.0521	-26.1108	-48.4278	-61.3351	-35.5206	11.0543	11.0543	13.1178	13.1178	10.9707	10.9707	12.9072	12.9072
0.1645	0.1645	-41.0279	-52.0833	-29.9725	-57.2903	-70.4098	-44.1707	-37.1506	-48.1223	-26.1788	-48.4994	-61.4082	-35.5905	11.0554	11.0554	13.1196	13.1196	10.9717	10.9717	12.9088	12.9088
0.1646	0.1646	-41.097	-52.1536	-30.0404	-57.3618	-70.4831	-44.2404	-37.2197	-48.1926	-26.2469	-48.5709	-61.4813	-35.6604	11.0566	11.0566	13.1213	13.1213	10.9728	10.9728	12.9104	12.9104
0.1647	0.1647	-41.1661	-52.2238	-30.1084	-57.4333	-70.5564	-44.3102	-37.2889	-48.2628	-26.315	-48.6424	-61.5545	-35.7304	11.0577	11.0577	13.1231	13.1231	10.9739	10.9739	12.9121	12.9121
0.1648	0.1648	-41.2353	-52.2941	-30.1764	-57.5048	-70.6297	-44.38	-37.358	-48.333	-26.383	-48.7139	-61.6276	-35.8003	11.0589	11.0589	13.1248	13.1248	10.975	10.975	12.9137	12.9137
0.1649	0.1649	-41.3044	-52.3644	-30.2444	-57.5764	-70.7029	-44.4498	-37.4272	-48.4032	-26.4511	-48.7855	-61.7007	-35.8702	11.06	11.06	13.1266	13.1266	10.9761	10.9761	12.9153	12.9153
0.165	0.165	-41.3736	-52.4347	-30.3124	-57.6479	-70.7762	-44.5195	-37.4963	-48.4735	-26.5191	-48.857	-61.7739	-35.9401	11.0612	11.0612	13.1283	13.1283	10.9772	10.9772	12.9169	12.9169
0.1651	0.1651	-41.4427	-52.505	-30.3804	-57.7194	-70.8495	-44.5893	-37.5654	-48.5437	-26.5872	-48.9285	-61.847	-36.01	11.0623	11.0623	13.1301	13.1301	10.9783	10.9783	12.9185	12.9185
0.1652	0.1652	-41.5119	-52.5753	-30.4484	-57.7909	-70.9228	-44.6591	-37.6346	-48.6139	-26.6552	-49	-61.9202	-36.0799	11.0635	11.0635	13.1318	13.1318	10.9793	10.9793	12.9201	12.9201
0.1653	0.1653	-41.581	-52.6456	-30.5164	-57.8625	-70.9961	-44.7289	-37.7037	-48.6842	-26.7233	-49.0716	-61.9933	-36.1498	11.0646	11.0646	13.1336	13.1336	10.9804	10.9804	12.9218	12.9218
0.1654	0.1654	-41.6501	-52.7159	-30.5844	-57.934	-71.0693	-44.7986	-37.7729	-48.7544	-26.7913	-49.1431	-62.0665	-36.2197	11.0658	11.0658	13.1354	13.1354	10.9815	10.9815	12.9234	12.9234
0.1655	0.1655	-41.7193	-52.7862	-30.6524	-58.0055	-71.1426	-44.8684	-37.842	-48.8246	-26.8594	-49.2146	-62.1396	-36.2896	11.0669	11.0669	13.1371	13.1371	10.9826	10.9826	12.925	12.925
0.1656	0.1656	-41.7884	-52.8565	-30.7203	-58.077	-71.2159	-44.9382	-37.9112	-48.8949	-26.9274	-49.2861	-62.2128	-36.3595	11.0681	11.0681	13.1389	13.1389	10.9837	10.9837	12.9266	12.9266
0.1657	0.1657	-41.8576	-52.9268	-30.7883	-58.1486	-71.2892	-45.0079	-37.9803	-48.9651	-26.9955	-49.3577	-62.2859	-36.4294	11.0692	11.0692	13.1406	13.1406	10.9848	10.9848	12.9282	12.9282
0.1658	0.1658	-41.9267	-52.9971	-30.8563	-58.2201	-71.3625	-45.0777	-38.0494	-49.0353	-27.0635	-49.4292	-62.3591	-36.4993	11.0704	11.0704	13.1424	13.1424	10.9859	10.9859	12.9299	12.9299
0.1659	0.1659	-41.9959	-53.0674	-30.9243	-58.2916	-71.4358	-45.1475	-38.1186	-49.1056	-27.1316	-49.5007	-62.4322	-36.5692	11.0716	11.0716	13.1442	13.1442	10.987	10.987	12.9315	12.9315
0.166	0.166	-42.065	-53.1377	-30.9923	-58.3631	-71.5091	-45.2172	-38.1877	-49.1758	-27.1996	-49.5722	-62.5054	-36.6391	11.0727	11.0727	13.1459	13.1459	10.9881	10.9881	12.9331	12.9331
0.1661	0.1661	-42.1341	-53.208	-31.0603	-58.4347	-71.5824	-45.287	-38.2569	-49.2461	-27.2677	-49.6438	-62.5785	-36.709	11.0739	11.0739	13.1477	13.1477	10.9892	10.9892	12.9347	12.9347
0.1662	0.1662	-42.2033	-53.2783	-31.1282	-58.5062	-71.6556	-45.3567	-38.326	-49.3163	-27.3357	-49.7153	-62.6517	-36.7789	11.0751	11.0751	13.1495	13.1495	10.9903	10.9903	12.9364	12.9364
0.1663	0.1663	-42.2724	-53.3486	-31.1962	-58.5777	-71.7289	-45.4265	-38.3952	-49.3865	-27.4038	-49.7868	-62.7248	-36.8488	11.0762	11.0762	13.1512	13.1512	10.9914	10.9914	12.938	12.938
0.1664	0.1664	-42.3416	-53.419	-31.2642	-58.6492	-71.8022	-45.4963	-38.4643	-49.4568	-27.4718	-49.8583	-62.798	-36.9187	11.0774	11.0774	13.153	13.153	10.9925	10.9925	12.9396	12.9396
0.1665	0.1665	-42.4107	-53.4893	-31.3322	-58.7208	-71.8755	-45.566	-38.5334	-49.527	-27.5399	-49.9299	-62.8711	-36.9886	11.0785	11.0785	13.1548	13.1548	10.9936	10.9936	12.9413	12.9413
0.1666	0.1666	-42.4799	-53.5596	-31.4001	-58.7923	-71.9488	-45.6358	-38.6026	-49.5973	-27.6079	-50.0014	-62.9443	-37.0585	11.0797	11.0797	13.1565	13.1565	10.9947	10.9947	12.9429	12.9429
0.1667	0.1667	-42.549	-53.6299	-31.4681	-58.8638	-72.0221	-45.7055	-38.6717	-49.6675	-27.6759	-50.0729	-63.0175	-37.1284	11.0809	11.0809	13.1583	13.1583	10.9958	10.9958	12.9445	12.9445
0.1668	0.1668	-42.6181	-53.7002	-31.5361	-58.9354	-72.0954	-45.7753	-38.7409	-49.7378	-27.744	-50.1445	-63.0906	-37.1983	11.082	11.082	13.1601	13.1601	10.9969	10.9969	12.9462	12.9462
0.1669	0.1669	-42.6873	-53.7705	-31.6041	-59.0069	-72.1687	-45.845	-38.81	-49.808	-27.812	-50.216	-63.1638	-37.2682	11.0832	11.0832	13.1618	13.1618	10.998	10.998	12.9478	12.9478
0.167	0.167	-42.7564	-53.8408	-31.672	-59.0784	-72.242	-45.9148	-38.8792	-49.8782	-27.8801	-50.2875	-63.237	-37.3381	11.0844	11.0844	13.1636	13.1636	10.9991	10.9991	12.9495	12.9495
0.1671	0.1671	-42.8256	-53.9111	-31.74	-59.1499	-72.3153	-45.9845	-38.9483	-49.9485	-27.9481	-50.359	-63.3101	-37.4079	11.0856	11.0856	13.1654	13.1654	11.0002	11.0002	12.9511	12.9511
0.1672	0.1672	-42.8947	-53.9814	-31.808	-59.2215	-72.3886	-46.0543	-39.0174	-50.0187	-28.0161	-50.4306	-63.3833	-37.4778	11.0867	11.0867	13.1672	13.1672	11.0013	11.0013	12.9527	12.9527
0.1673	0.1673	-42.9639	-54.0518	-31.876	-59.293	-72.4619	-46.124	-39.0866	-50.089	-28.0842	-50.5021	-63.4565	-37.5477	11.0879	11.0879	13.1689	13.1689	11.0024	11.0024	12.9544	12.9544
0.1674	0.1674	-43.033	-54.1221	-31.9439	-59.3645	-72.5352	-46.1938	-39.1557	-50.1592	-28.1522	-50.5736	-63.5296	-37.6176	11.0891	11.0891	13.1707	13.1707	11.0035	11.0035	12.956	12.956
0.1675	0.1675	-43.1021	-54.1924	-32.0119	-59.436	-72.6085	-46.2635	-39.2249	-50.2295	-28.2202	-50.6451	-63.6028	-37.6875	11.0902	11.0902	13.1725	13.1725	11.0046	11.0046	12.9577	12.9577
0.1676	0.1676	-43.1713	-54.2627	-32.0799	-59.5076	-72.6818	-46.3333	-39.294	-50.2997	-28.2883	-50.7167	-63.676	-37.7574	11.0914	11.0914	13.1743	13.1743	11.0057	11.0057	12.9593	12.9593
0.1677	0.1677	-43.2404	-54.333	-32.1478	-59.5791	-72.7551	-46.403	-39.3632	-50.37	-28.3563	-50.7882	-63.7491	-37.8272	11.0926	11.0926	13.1761	13.1761	11.0069	11.0069	12.9609	12.9609
0.1678	0.1678	-43.3096	-54.4033	-32.2158	-59.6506	-72.8284	-46.4728	-39.4323	-50.4403	-28.4243	-50.8597	-63.8223	-37.8971	11.0938	11.0938	13.1778	13.1778	11.008	11.008	12.9626	12.9626
0.1679	0.1679	-43.3787	-54.4737	-32.2838	-59.7221	-72.9018	-46.5425	-39.5014	-50.5105	-28.4924	-50.9312	-63.8955	-37.967	11.0949	11.0949	13.1796	13.1796	11.0091	11.0091	12.9642	12.9642
0.168	0.168	-43.4479	-54.544	-32.3517	-59.7937	-72.9751	-46.6123	-39.5706	-50.5808	-28.5604	-51.0028	-63.9687	-38.0369	11.0961	11.0961	13.1814	13.1814	11.0102	11.0102	12.9659	12.9659
0.1681	0.1681	-43.517	-54.6143	-32.4197	-59.8652	-73.0484	-46.682	-39.6397	-50.651	-28.6284	-51.0743	-64.0418	-38.1067	11.0973	11.0973	13.1832	13.1832	11.0113	11.0113	12.9675	12.9675
0.1682	0.1682	-43.5861	-54.6846	-32.4877	-59.9367	-73.1217	-46.7517	-39.7089	-50.7213	-28.6964	-51.1458	-64.115	-38.1766	11.0985	11.0985	13.185	13.185	11.0124	11.0124	12.9692	12.9692
0.1683	0.1683	-43.6553	-54.7549	-32.5556	-60.0082	-73.195	-46.8215	-39.778	-50.7915	-28.7645	-51.2173	-64.1882	-38.2465	11.0997	11.0997	13.1868	13.1868	11.0135	11.0135	12.9708	12.9708
0.1684	0.1684	-43.7244	-54.8253	-32.6236	-60.0798	-73.2683	-46.8912	-39.8471	-50.8618	-28.8325	-51.2889	-64.2614	-38.3164	11.1008	11.1008	13.1885	13.1885	11.0147	11.0147	12.9725	12.9725
0.1685	0.1685	-43.7936	-54.8956	-32.6915	-60.1513	-73.3416	-46.961	-39.9163	-50.9321	-28.9005	-51.3604	-64.3345	-38.3862	11.102	11.102	13.1903	13.1903	11.0158	11.0158	12.9742	12.9742
0.1686	0.1686	-43.8627	-54.9659	-32.7595	-60.2228	-73.4149	-47.0307	-39.9854	-51.0023	-28.9685	-51.4319	-64.4077	-38.4561	11.1032	11.1032	13.1921	13.1921	11.0169	11.0169	12.9758	12.9758
0.1687	0.1687	-43.9319	-55.0362	-32.8275	-60.2943	-73.4883	-47.1004	-40.0546	-51.0726	-29.0366	-51.5034	-64.4809	-38.526	11.1044	11.1044	13.1939	13.1939	11.018	11.018	12.9775	12.9775
0.1688	0.1688	-44.001	-55.1066	-32.8954	-60.3659	-73.5616	-47.1702	-40.1237	-51.1428	-29.1046	-51.575	-64.5541	-38.5958	11.1056	11.1056	13.1957	13.1957	11.0191	11.0191	12.9791	12.9791
0.1689	0.1689	-44.0701	-55.1769	-32.9634	-60.4374	-73.6349	-47.2399	-40.1929	-51.2131	-29.1726	-51.6465	-64.6273	-38.6657	11.1068	11.1068	13.1975	13.1975	11.0202	11.0202	12.9808	12.9808
0.169	0.169	-44.1393	-55.2472	-33.0313	-60.5089	-73.7082	-47.3096	-40.262	-51.2834	-29.2406	-51.718	-64.7005	-38.7356	11.108	11.108	13.1993	13.1993	11.0214	11.0214	12.9824	12.9824
0.1691	0.1691	-44.2084	-55.3176	-33.0993	-60.5804	-73.7815	-47.3794	-40.3311	-51.3536	-29.3087	-51.7896	-64.7737	-38.8054	11.1091	11.1091	13.2011	13.2011	11.0225	11.0225	12.9841	12.9841
0.1692	0.1692	-44.2776	-55.3879	-33.1672	-60.652	-73.8549	-47.4491	-40.4003	-51.4239	-29.3767	-51.8611	-64.8468	-38.8753	11.1103	11.1103	13.2029	13.2029	11.0236	11.0236	12.9858	12.9858
0.1693	0.1693	-44.3467	-55.4582	-33.2352	-60.7235	-73.9282	-47.5188	-40.4694	-51.4942	-29.4447	-51.9326	-64.92	-38.9452	11.1115	11.1115	13.2047	13.2047	11.0247	11.0247	12.9874	12.9874
0.1694	0.1694	-44.4158	-55.5286	-33.3031	-60.795	-74.0015	-47.5885	-40.5386	-51.5644	-29.5127	-52.0041	-64.9932	-39.015	11.1127	11.1127	13.2065	13.2065	11.0259	11.0259	12.9891	12.9891
0.1695	0.1695	-44.485	-55.5989	-33.3711	-60.8666	-74.0748	-47.6583	-40.6077	-51.6347	-29.5807	-52.0757	-65.0664	-39.0849	11.1139	11.1139	13.2083	13.2083	11.027	11.027	12.9908	12.9908
0.1696	0.1696	-44.5541	-55.6692	-33.439	-60.9381	-74.1482	-47.728	-40.6769	-51.705	-29.6487	-52.1472	-65.1396	-39.1548	11.1151	11.1151	13.2101	13.2101	11.0281	11.0281	12.9924	12.9924
0.1697	0.1697	-44.6233	-55.7396	-33.507	-61.0096	-74.2215	-47.7977	-40.746	-51.7753	-29.7168	-52.2187	-65.2128	-39.2246	11.1163	11.1163	13.2119	13.2119	11.0293	11.0293	12.9941	12.9941
0.1698	0.1698	-44.6924	-55.8099	-33.5749	-61.0811	-74.2948	-47.8674	-40.8151	-51.8455	-29.7848	-52.2902	-65.286	-39.2945	11.1175	11.1175	13.2137	13.2137	11.0304	11.0304	12.9958	12.9958
0.1699	0.1699	-44.7616	-55.8802	-33.6429	-61.1527	-74.3681	-47.9372	-40.8843	-51.9158	-29.8528	-52.3618	-65.3592	-39.3643	11.1187	11.1187	13.2155	13.2155	11.0315	11.0315	12.9974	12.9974
0.17	0.17	-44.8307	-55.9506	-33.7108	-61.2242	-74.4415	-48.0069	-40.9534	-51.9861	-29.9208	-52.4333	-65.4324	-39.4342	11.1199	11.1199	13.2173	13.2173	11.0326	11.0326	12.9991	12.9991
0.1701	0.1701	-44.8998	-56.0209	-33.7788	-61.2957	-74.5148	-48.0766	-41.0226	-52.0563	-29.9888	-52.5048	-65.5056	-39.504	11.1211	11.1211	13.2191	13.2191	11.0338	11.0338	13.0008	13.0008
0.1702	0.1702	-44.969	-56.0912	-33.8467	-61.3672	-74.5881	-48.1463	-41.0917	-52.1266	-30.0568	-52.5763	-65.5788	-39.5739	11.1223	11.1223	13.2209	13.2209	11.0349	11.0349	13.0025	13.0025
0.1703	0.1703	-45.0381	-56.1616	-33.9147	-61.4388	-74.6615	-48.216	-41.1609	-52.1969	-30.1248	-52.6479	-65.652	-39.6437	11.1235	11.1235	13.2227	13.2227	11.036	11.036	13.0041	13.0041
0.1704	0.1704	-45.1073	-56.2319	-33.9826	-61.5103	-74.7348	-48.2858	-41.23	-52.2672	-30.1928	-52.7194	-65.7252	-39.7136	11.1247	11.1247	13.2245	13.2245	11.0372	11.0372	13.0058	13.0058
0.1705	0.1705	-45.1764	-56.3023	-34.0506	-61.5818	-74.8081	-48.3555	-41.2991	-52.3375	-30.2608	-52.7909	-65.7984	-39.7834	11.1259	11.1259	13.2263	13.2263	11.0383	11.0383	13.0075	13.0075
0.1706	0.1706	-45.2456	-56.3726	-34.1185	-61.6533	-74.8815	-48.4252	-41.3683	-52.4077	-30.3288	-52.8624	-65.8716	-39.8533	11.1271	11.1271	13.2281	13.2281	11.0394	11.0394	13.0092	13.0092
0.1707	0.1707	-45.3147	-56.443	-34.1864	-61.7249	-74.9548	-48.4949	-41.4374	-52.478	-30.3968	-52.934	-65.9448	-39.9231	11.1283	11.1283	13.23	13.23	11.0406	11.0406	13.0108	13.0108
0.1708	0.1708	-45.3838	-56.5133	-34.2544	-61.7964	-75.0282	-48.5646	-41.5066	-52.5483	-30.4649	-53.0055	-66.018	-39.993	11.1295	11.1295	13.2318	13.2318	11.0417	11.0417	13.0125	13.0125
0.1709	0.1709	-45.453	-56.5836	-34.3223	-61.8679	-75.1015	-48.6343	-41.5757	-52.6186	-30.5329	-53.077	-66.0912	-40.0628	11.1307	11.1307	13.2336	13.2336	11.0429	11.0429	13.0142	13.0142
0.171	0.171	-45.5221	-56.654	-34.3903	-61.9394	-75.1748	-48.704	-41.6449	-52.6889	-30.6009	-53.1485	-66.1644	-40.1327	11.1319	11.1319	13.2354	13.2354	11.044	11.044	13.0159	13.0159
0.1711	0.1711	-45.5913	-56.7243	-34.4582	-62.011	-75.2482	-48.7738	-41.714	-52.7591	-30.6689	-53.2201	-66.2376	-40.2025	11.1331	11.1331	13.2372	13.2372	11.0451	11.0451	13.0176	13.0176
0.1712	0.1712	-45.6604	-56.7947	-34.5261	-62.0825	-75.3215	-48.8435	-41.7831	-52.8294	-30.7369	-53.2916	-66.3108	-40.2724	11.1343	11.1343	13.239	13.239	11.0463	11.0463	13.0192	13.0192
0.1713	0.1713	-45.7296	-56.865	-34.5941	-62.154	-75.3949	-48.9132	-41.8523	-52.8997	-30.8049	-53.3631	-66.384	-40.3422	11.1355	11.1355	13.2409	13.2409	11.0474	11.0474	13.0209	13.0209
0.1714	0.1714	-45.7987	-56.9354	-34.662	-62.2255	-75.4682	-48.9829	-41.9214	-52.97	-30.8729	-53.4346	-66.4573	-40.412	11.1367	11.1367	13.2427	13.2427	11.0486	11.0486	13.0226	13.0226
0.1715	0.1715	-45.8678	-57.0057	-34.73	-62.2971	-75.5416	-49.0526	-41.9906	-53.0403	-30.9409	-53.5062	-66.5305	-40.4819	11.1379	11.1379	13.2445	13.2445	11.0497	11.0497	13.0243	13.0243
0.1716	0.1716	-45.937	-57.0761	-34.7979	-62.3686	-75.6149	-49.1223	-42.0597	-53.1106	-31.0089	-53.5777	-66.6037	-40.5517	11.1391	11.1391	13.2463	13.2463	11.0509	11.0509	13.026	13.026
0.1717	0.1717	-46.0061	-57.1464	-34.8658	-62.4401	-75.6883	-49.192	-42.1289	-53.1809	-31.0769	-53.6492	-66.6769	-40.6215	11.1403	11.1403	13.2481	13.2481	11.052	11.052	13.0277	13.0277
0.1718	0.1718	-46.0753	-57.2168	-34.9338	-62.5117	-75.7616	-49.2617	-42.198	-53.2511	-31.1449	-53.7208	-66.7501	-40.6914	11.1415	11.1415	13.25	13.25	11.0531	11.0531	13.0294	13.0294
0.1719	0.1719	-46.1444	-57.2871	-35.0017	-62.5832	-75.835	-49.3314	-42.2671	-53.3214	-31.2128	-53.7923	-66.8233	-40.7612	11.1427	11.1427	13.2518	13.2518	11.0543	11.0543	13.0311	13.0311
0.172	0.172	-46.2136	-57.3575	-35.0696	-62.6547	-75.9083	-49.4011	-42.3363	-53.3917	-31.2808	-53.8638	-66.8966	-40.8311	11.1439	11.1439	13.2536	13.2536	11.0554	11.0554	13.0328	13.0328
0.1721	0.1721	-46.2827	-57.4279	-35.1375	-62.7262	-75.9817	-49.4708	-42.4054	-53.462	-31.3488	-53.9353	-66.9698	-40.9009	11.1452	11.1452	13.2554	13.2554	11.0566	11.0566	13.0344	13.0344
0.1722	0.1722	-46.3518	-57.4982	-35.2055	-62.7978	-76.055	-49.5405	-42.4746	-53.5323	-31.4168	-54.0069	-67.043	-40.9707	11.1464	11.1464	13.2573	13.2573	11.0577	11.0577	13.0361	13.0361
0.1723	0.1723	-46.421	-57.5686	-35.2734	-62.8693	-76.1284	-49.6102	-42.5437	-53.6026	-31.4848	-54.0784	-67.1162	-41.0405	11.1476	11.1476	13.2591	13.2591	11.0589	11.0589	13.0378	13.0378
0.1724	0.1724	-46.4901	-57.6389	-35.3413	-62.9408	-76.2017	-49.6799	-42.6129	-53.6729	-31.5528	-54.1499	-67.1894	-41.1104	11.1488	11.1488	13.2609	13.2609	11.06	11.06	13.0395	13.0395
0.1725	0.1725	-46.5593	-57.7093	-35.4093	-63.0123	-76.2751	-49.7496	-42.682	-53.7432	-31.6208	-54.2214	-67.2627	-41.1802	11.15	11.15	13.2627	13.2627	11.0612	11.0612	13.0412	13.0412
0.1726	0.1726	-46.6284	-57.7797	-35.4772	-63.0839	-76.3484	-49.8193	-42.7511	-53.8135	-31.6888	-54.293	-67.3359	-41.25	11.1512	11.1512	13.2646	13.2646	11.0623	11.0623	13.0429	13.0429
0.1727	0.1727	-46.6976	-57.85	-35.5451	-63.1554	-76.4218	-49.889	-42.8203	-53.8838	-31.7568	-54.3645	-67.4091	-41.3199	11.1525	11.1525	13.2664	13.2664	11.0635	11.0635	13.0446	13.0446
0.1728	0.1728	-46.7667	-57.9204	-35.613	-63.2269	-76.4952	-49.9587	-42.8894	-53.9541	-31.8248	-54.436	-67.4823	-41.3897	11.1537	11.1537	13.2682	13.2682	11.0647	11.0647	13.0463	13.0463
0.1729	0.1729	-46.8358	-57.9907	-35.6809	-63.2984	-76.5685	-50.0284	-42.9586	-54.0244	-31.8928	-54.5075	-67.5556	-41.4595	11.1549	11.1549	13.2701	13.2701	11.0658	11.0658	13.048	13.048
0.173	0.173	-46.905	-58.0611	-35.7489	-63.37	-76.6419	-50.098	-43.0277	-54.0947	-31.9607	-54.5791	-67.6288	-41.5293	11.1561	11.1561	13.2719	13.2719	11.067	11.067	13.0497	13.0497
0.1731	0.1731	-46.9741	-58.1315	-35.8168	-63.4415	-76.7152	-50.1677	-43.0969	-54.165	-32.0287	-54.6506	-67.702	-41.5991	11.1573	11.1573	13.2738	13.2738	11.0681	11.0681	13.0514	13.0514
0.1732	0.1732	-47.0433	-58.2018	-35.8847	-63.513	-76.7886	-50.2374	-43.166	-54.2353	-32.0967	-54.7221	-67.7753	-41.669	11.1586	11.1586	13.2756	13.2756	11.0693	11.0693	13.0531	13.0531
0.1733	0.1733	-47.1124	-58.2722	-35.9526	-63.5845	-76.862	-50.3071	-43.2351	-54.3056	-32.1647	-54.7936	-67.8485	-41.7388	11.1598	11.1598	13.2774	13.2774	11.0704	11.0704	13.0549	13.0549
0.1734	0.1734	-47.1816	-58.3426	-36.0206	-63.6561	-76.9353	-50.3768	-43.3043	-54.3759	-32.2327	-54.8652	-67.9217	-41.8086	11.161	11.161	13.2793	13.2793	11.0716	11.0716	13.0566	13.0566
0.1735	0.1735	-47.2507	-58.4129	-36.0885	-63.7276	-77.0087	-50.4465	-43.3734	-54.4462	-32.3007	-54.9367	-67.995	-41.8784	11.1622	11.1622	13.2811	13.2811	11.0728	11.0728	13.0583	13.0583
0.1736	0.1736	-47.3198	-58.4833	-36.1564	-63.7991	-77.0821	-50.5162	-43.4426	-54.5165	-32.3686	-55.0082	-68.0682	-41.9482	11.1635	11.1635	13.283	13.283	11.0739	11.0739	13.06	13.06
0.1737	0.1737	-47.389	-58.5537	-36.2243	-63.8706	-77.1554	-50.5858	-43.5117	-54.5868	-32.4366	-55.0797	-68.1414	-42.0181	11.1647	11.1647	13.2848	13.2848	11.0751	11.0751	13.0617	13.0617
0.1738	0.1738	-47.4581	-58.624	-36.2922	-63.9422	-77.2288	-50.6555	-43.5809	-54.6571	-32.5046	-55.1513	-68.2147	-42.0879	11.1659	11.1659	13.2866	13.2866	11.0763	11.0763	13.0634	13.0634
0.1739	0.1739	-47.5273	-58.6944	-36.3601	-64.0137	-77.3022	-50.7252	-43.65	-54.7274	-32.5726	-55.2228	-68.2879	-42.1577	11.1671	11.1671	13.2885	13.2885	11.0774	11.0774	13.0651	13.0651
0.174	0.174	-47.5964	-58.7648	-36.428	-64.0852	-77.3756	-50.7949	-43.7191	-54.7977	-32.6405	-55.2943	-68.3612	-42.2275	11.1684	11.1684	13.2903	13.2903	11.0786	11.0786	13.0668	13.0668
0.1741	0.1741	-47.6656	-58.8351	-36.496	-64.1567	-77.4489	-50.8646	-43.7883	-54.868	-32.7085	-55.3658	-68.4344	-42.2973	11.1696	11.1696	13.2922	13.2922	11.0798	11.0798	13.0685	13.0685
0.1742	0.1742	-47.7347	-58.9055	-36.5639	-64.2283	-77.5223	-50.9342	-43.8574	-54.9383	-32.7765	-55.4374	-68.5076	-42.3671	11.1708	11.1708	13.294	13.294	11.0809	11.0809	13.0703	13.0703
0.1743	0.1743	-47.8038	-58.9759	-36.6318	-64.2998	-77.5957	-51.0039	-43.9266	-55.0087	-32.8445	-55.5089	-68.5809	-42.4369	11.1721	11.1721	13.2959	13.2959	11.0821	11.0821	13.072	13.072
0.1744	0.1744	-47.873	-59.0463	-36.6997	-64.3713	-77.669	-51.0736	-43.9957	-55.079	-32.9124	-55.5804	-68.6541	-42.5067	11.1733	11.1733	13.2977	13.2977	11.0833	11.0833	13.0737	13.0737
0.1745	0.1745	-47.9421	-59.1166	-36.7676	-64.4429	-77.7424	-51.1433	-44.0648	-55.1493	-32.9804	-55.652	-68.7274	-42.5765	11.1745	11.1745	13.2996	13.2996	11.0844	11.0844	13.0754	13.0754
0.1746	0.1746	-48.0113	-59.187	-36.8355	-64.5144	-77.8158	-51.213	-44.134	-55.2196	-33.0484	-55.7235	-68.8006	-42.6463	11.1758	11.1758	13.3014	13.3014	11.0856	11.0856	13.0771	13.0771
0.1747	0.1747	-48.0804	-59.2574	-36.9034	-64.5859	-77.8892	-51.2826	-44.2031	-55.2899	-33.1164	-55.795	-68.8739	-42.7161	11.177	11.177	13.3033	13.3033	11.0868	11.0868	13.0789	13.0789
0.1748	0.1748	-48.1496	-59.3278	-36.9713	-64.6574	-77.9626	-51.3523	-44.2723	-55.3602	-33.1843	-55.8665	-68.9471	-42.7859	11.1782	11.1782	13.3051	13.3051	11.0879	11.0879	13.0806	13.0806
0.1749	0.1749	-48.2187	-59.3982	-37.0392	-64.729	-78.0359	-51.422	-44.3414	-55.4305	-33.2523	-55.9381	-69.0204	-42.8557	11.1795	11.1795	13.307	13.307	11.0891	11.0891	13.0823	13.0823
0.175	0.175	-48.2878	-59.4685	-37.1071	-64.8005	-78.1093	-51.4916	-44.4106	-55.5009	-33.3203	-56.0096	-69.0936	-42.9255	11.1807	11.1807	13.3088	13.3088	11.0903	11.0903	13.084	13.084
0.1751	0.1751	-48.357	-59.5389	-37.175	-64.872	-78.1827	-51.5613	-44.4797	-55.5712	-33.3882	-56.0811	-69.1669	-42.9953	11.1819	11.1819	13.3107	13.3107	11.0915	11.0915	13.0858	13.0858
0.1752	0.1752	-48.4261	-59.6093	-37.2429	-64.9435	-78.2561	-51.631	-44.5488	-55.6415	-33.4562	-56.1526	-69.2401	-43.0651	11.1832	11.1832	13.3126	13.3126	11.0926	11.0926	13.0875	13.0875
0.1753	0.1753	-48.4953	-59.6797	-37.3108	-65.0151	-78.3295	-51.7006	-44.618	-55.7118	-33.5242	-56.2242	-69.3134	-43.1349	11.1844	11.1844	13.3144	13.3144	11.0938	11.0938	13.0892	13.0892
0.1754	0.1754	-48.5644	-59.7501	-37.3787	-65.0866	-78.4029	-51.7703	-44.6871	-55.7821	-33.5921	-56.2957	-69.3866	-43.2047	11.1857	11.1857	13.3163	13.3163	11.095	11.095	13.0909	13.0909
0.1755	0.1755	-48.6336	-59.8205	-37.4467	-65.1581	-78.4762	-51.84	-44.7563	-55.8524	-33.6601	-56.3672	-69.4599	-43.2745	11.1869	11.1869	13.3181	13.3181	11.0962	11.0962	13.0927	13.0927
0.1756	0.1756	-48.7027	-59.8908	-37.5146	-65.2296	-78.5496	-51.9096	-44.8254	-55.9228	-33.7281	-56.4387	-69.5331	-43.3443	11.1881	11.1881	13.32	13.32	11.0974	11.0974	13.0944	13.0944
0.1757	0.1757	-48.7718	-59.9612	-37.5825	-65.3012	-78.623	-51.9793	-44.8946	-55.9931	-33.796	-56.5103	-69.6064	-43.4141	11.1894	11.1894	13.3219	13.3219	11.0985	11.0985	13.0961	13.0961
0.1758	0.1758	-48.841	-60.0316	-37.6503	-65.3727	-78.6964	-52.049	-44.9637	-56.0634	-33.864	-56.5818	-69.6797	-43.4839	11.1906	11.1906	13.3237	13.3237	11.0997	11.0997	13.0979	13.0979
0.1759	0.1759	-48.9101	-60.102	-37.7182	-65.4442	-78.7698	-52.1186	-45.0328	-56.1337	-33.932	-56.6533	-69.7529	-43.5537	11.1919	11.1919	13.3256	13.3256	11.1009	11.1009	13.0996	13.0996
0.176	0.176	-48.9793	-60.1724	-37.7861	-65.5157	-78.8432	-52.1883	-45.102	-56.2041	-33.9999	-56.7248	-69.8262	-43.6235	11.1931	11.1931	13.3275	13.3275	11.1021	11.1021	13.1013	13.1013
0.1761	0.1761	-49.0484	-60.2428	-37.854	-65.5873	-78.9166	-52.2579	-45.1711	-56.2744	-34.0679	-56.7964	-69.8994	-43.6933	11.1944	11.1944	13.3293	13.3293	11.1033	11.1033	13.1031	13.1031
0.1762	0.1762	-49.1175	-60.3132	-37.9219	-65.6588	-78.99	-52.3276	-45.2403	-56.3447	-34.1358	-56.8679	-69.9727	-43.7631	11.1956	11.1956	13.3312	13.3312	11.1044	11.1044	13.1048	13.1048
0.1763	0.1763	-49.1867	-60.3836	-37.9898	-65.7303	-79.0634	-52.3973	-45.3094	-56.415	-34.2038	-56.9394	-70.046	-43.8329	11.1969	11.1969	13.3331	13.3331	11.1056	11.1056	13.1066	13.1066
0.1764	0.1764	-49.2558	-60.4539	-38.0577	-65.8018	-79.1368	-52.4669	-45.3786	-56.4854	-34.2717	-57.0109	-70.1192	-43.9026	11.1981	11.1981	13.3349	13.3349	11.1068	11.1068	13.1083	13.1083
0.1765	0.1765	-49.325	-60.5243	-38.1256	-65.8734	-79.2102	-52.5366	-45.4477	-56.5557	-34.3397	-57.0825	-70.1925	-43.9724	11.1994	11.1994	13.3368	13.3368	11.108	11.108	13.11	13.11
0.1766	0.1766	-49.3941	-60.5947	-38.1935	-65.9449	-79.2836	-52.6062	-45.5168	-56.626	-34.4077	-57.154	-70.2658	-44.0422	11.2006	11.2006	13.3387	13.3387	11.1092	11.1092	13.1118	13.1118
0.1767	0.1767	-49.4633	-60.6651	-38.2614	-66.0164	-79.357	-52.6759	-45.586	-56.6964	-34.4756	-57.2255	-70.339	-44.112	11.2019	11.2019	13.3406	13.3406	11.1104	11.1104	13.1135	13.1135
0.1768	0.1768	-49.5324	-60.7355	-38.3293	-66.0879	-79.4304	-52.7455	-45.6551	-56.7667	-34.5436	-57.297	-70.4123	-44.1818	11.2031	11.2031	13.3424	13.3424	11.1116	11.1116	13.1153	13.1153
0.1769	0.1769	-49.6015	-60.8059	-38.3972	-66.1595	-79.5038	-52.8152	-45.7243	-56.837	-34.6115	-57.3686	-70.4856	-44.2516	11.2044	11.2044	13.3443	13.3443	11.1128	11.1128	13.117	13.117
0.177	0.177	-49.6707	-60.8763	-38.4651	-66.231	-79.5772	-52.8848	-45.7934	-56.9074	-34.6795	-57.4401	-70.5589	-44.3213	11.2056	11.2056	13.3462	13.3462	11.114	11.114	13.1188	13.1188
0.1771	0.1771	-49.7398	-60.9467	-38.533	-66.3025	-79.6506	-52.9545	-45.8626	-56.9777	-34.7474	-57.5116	-70.6321	-44.3911	11.2069	11.2069	13.3481	13.3481	11.1151	11.1151	13.1205	13.1205
0.1772	0.1772	-49.809	-61.0171	-38.6008	-66.3741	-79.724	-53.0241	-45.9317	-57.048	-34.8154	-57.5832	-70.7054	-44.4609	11.2081	11.2081	13.3499	13.3499	11.1163	11.1163	13.1223	13.1223
0.1773	0.1773	-49.8781	-61.0875	-38.6687	-66.4456	-79.7974	-53.0938	-46.0008	-57.1184	-34.8833	-57.6547	-70.7787	-44.5307	11.2094	11.2094	13.3518	13.3518	11.1175	11.1175	13.124	13.124
0.1774	0.1774	-49.9473	-61.1579	-38.7366	-66.5171	-79.8708	-53.1634	-46.07	-57.1887	-34.9513	-57.7262	-70.852	-44.6005	11.2106	11.2106	13.3537	13.3537	11.1187	11.1187	13.1258	13.1258
0.1775	0.1775	-50.0164	-61.2283	-38.8045	-66.5886	-79.9442	-53.2331	-46.1391	-57.259	-35.0192	-57.7977	-70.9252	-44.6702	11.2119	11.2119	13.3556	13.3556	11.1199	11.1199	13.1275	13.1275
0.1776	0.1776	-50.0855	-61.2987	-38.8724	-66.6602	-80.0176	-53.3027	-46.2083	-57.3294	-35.0872	-57.8693	-70.9985	-44.74	11.2132	11.2132	13.3575	13.3575	11.1211	11.1211	13.1293	13.1293
0.1777	0.1777	-50.1547	-61.3691	-38.9403	-66.7317	-80.091	-53.3723	-46.2774	-57.3997	-35.1551	-57.9408	-71.0718	-44.8098	11.2144	11.2144	13.3593	13.3593	11.1223	11.1223	13.131	13.131
0.1778	0.1778	-50.2238	-61.4395	-39.0081	-66.8032	-80.1644	-53.442	-46.3466	-57.4701	-35.223	-58.0123	-71.1451	-44.8795	11.2157	11.2157	13.3612	13.3612	11.1235	11.1235	13.1328	13.1328
0.1779	0.1779	-50.293	-61.5099	-39.076	-66.8747	-80.2378	-53.5116	-46.4157	-57.5404	-35.291	-58.0838	-71.2184	-44.9493	11.2169	11.2169	13.3631	13.3631	11.1247	11.1247	13.1345	13.1345
0.178	0.178	-50.3621	-61.5803	-39.1439	-66.9463	-80.3113	-53.5813	-46.4848	-57.6108	-35.3589	-58.1554	-71.2916	-45.0191	11.2182	11.2182	13.365	13.365	11.1259	11.1259	13.1363	13.1363
0.1781	0.1781	-50.4313	-61.6507	-39.2118	-67.0178	-80.3847	-53.6509	-46.554	-57.6811	-35.4269	-58.2269	-71.3649	-45.0889	11.2195	11.2195	13.3669	13.3669	11.1271	11.1271	13.138	13.138
0.1782	0.1782	-50.5004	-61.7211	-39.2797	-67.0893	-80.4581	-53.7205	-46.6231	-57.7514	-35.4948	-58.2984	-71.4382	-45.1586	11.2207	11.2207	13.3688	13.3688	11.1283	11.1283	13.1398	13.1398
0.1783	0.1783	-50.5695	-61.7915	-39.3475	-67.1608	-80.5315	-53.7902	-46.6923	-57.8218	-35.5628	-58.3699	-71.5115	-45.2284	11.222	11.222	13.3707	13.3707	11.1295	11.1295	13.1416	13.1416
0.1784	0.1784	-50.6387	-61.862	-39.4154	-67.2324	-80.6049	-53.8598	-46.7614	-57.8921	-35.6307	-58.4415	-71.5848	-45.2981	11.2233	11.2233	13.3725	13.3725	11.1307	11.1307	13.1433	13.1433
0.1785	0.1785	-50.7078	-61.9324	-39.4833	-67.3039	-80.6783	-53.9295	-46.8306	-57.9625	-35.6986	-58.513	-71.6581	-45.3679	11.2245	11.2245	13.3744	13.3744	11.1319	11.1319	13.1451	13.1451
0.1786	0.1786	-50.777	-62.0028	-39.5512	-67.3754	-80.7517	-53.9991	-46.8997	-58.0328	-35.7666	-58.5845	-71.7314	-45.4377	11.2258	11.2258	13.3763	13.3763	11.1331	11.1331	13.1468	13.1468
0.1787	0.1787	-50.8461	-62.0732	-39.619	-67.4469	-80.8252	-54.0687	-46.9688	-58.1032	-35.8345	-58.656	-71.8046	-45.5074	11.2271	11.2271	13.3782	13.3782	11.1343	11.1343	13.1486	13.1486
0.1788	0.1788	-50.9153	-62.1436	-39.6869	-67.5185	-80.8986	-54.1383	-47.038	-58.1735	-35.9024	-58.7276	-71.8779	-45.5772	11.2283	11.2283	13.3801	13.3801	11.1355	11.1355	13.1504	13.1504
0.1789	0.1789	-50.9844	-62.214	-39.7548	-67.59	-80.972	-54.208	-47.1071	-58.2439	-35.9704	-58.7991	-71.9512	-45.647	11.2296	11.2296	13.382	13.382	11.1367	11.1367	13.1521	13.1521
0.179	0.179	-51.0535	-62.2844	-39.8227	-67.6615	-81.0454	-54.2776	-47.1763	-58.3142	-36.0383	-58.8706	-72.0245	-45.7167	11.2309	11.2309	13.3839	13.3839	11.138	11.138	13.1539	13.1539
0.1791	0.1791	-51.1227	-62.3548	-39.8905	-67.733	-81.1189	-54.3472	-47.2454	-58.3846	-36.1062	-58.9421	-72.0978	-45.7865	11.2321	11.2321	13.3858	13.3858	11.1392	11.1392	13.1557	13.1557
0.1792	0.1792	-51.1918	-62.4252	-39.9584	-67.8046	-81.1923	-54.4169	-47.3146	-58.4549	-36.1742	-59.0137	-72.1711	-45.8562	11.2334	11.2334	13.3877	13.3877	11.1404	11.1404	13.1574	13.1574
0.1793	0.1793	-51.261	-62.4957	-40.0263	-67.8761	-81.2657	-54.4865	-47.3837	-58.5253	-36.2421	-59.0852	-72.2444	-45.926	11.2347	11.2347	13.3896	13.3896	11.1416	11.1416	13.1592	13.1592
0.1794	0.1794	-51.3301	-62.5661	-40.0941	-67.9476	-81.3391	-54.5561	-47.4528	-58.5956	-36.31	-59.1567	-72.3177	-45.9957	11.236	11.236	13.3915	13.3915	11.1428	11.1428	13.161	13.161
0.1795	0.1795	-51.3993	-62.6365	-40.162	-68.0192	-81.4126	-54.6257	-47.522	-58.666	-36.378	-59.2283	-72.391	-46.0655	11.2372	11.2372	13.3934	13.3934	11.144	11.144	13.1628	13.1628
0.1796	0.1796	-51.4684	-62.7069	-40.2299	-68.0907	-81.486	-54.6954	-47.5911	-58.7363	-36.4459	-59.2998	-72.4643	-46.1352	11.2385	11.2385	13.3953	13.3953	11.1452	11.1452	13.1645	13.1645
0.1797	0.1797	-51.5375	-62.7773	-40.2977	-68.1622	-81.5594	-54.765	-47.6603	-58.8067	-36.5138	-59.3713	-72.5376	-46.205	11.2398	11.2398	13.3972	13.3972	11.1464	11.1464	13.1663	13.1663
0.1798	0.1798	-51.6067	-62.8478	-40.3656	-68.2337	-81.6328	-54.8346	-47.7294	-58.8771	-36.5818	-59.4428	-72.6109	-46.2747	11.2411	11.2411	13.3991	13.3991	11.1476	11.1476	13.1681	13.1681
0.1799	0.1799	-51.6758	-62.9182	-40.4335	-68.3053	-81.7063	-54.9042	-47.7986	-58.9474	-36.6497	-59.5144	-72.6842	-46.3445	11.2423	11.2423	13.401	13.401	11.1489	11.1489	13.1699	13.1699
0.18	0.18	-51.745	-62.9886	-40.5013	-68.3768	-81.7797	-54.9739	-47.8677	-59.0178	-36.7176	-59.5859	-72.7575	-46.4142	11.2436	11.2436	13.4029	13.4029	11.1501	11.1501	13.1716	13.1716
0.1801	0.1801	-51.8141	-63.059	-40.5692	-68.4483	-81.8531	-55.0435	-47.9368	-59.0881	-36.7855	-59.6574	-72.8308	-46.484	11.2449	11.2449	13.4048	13.4048	11.1513	11.1513	13.1734	13.1734
0.1802	0.1802	-51.8833	-63.1294	-40.6371	-68.5198	-81.9266	-55.1131	-48.006	-59.1585	-36.8535	-59.7289	-72.9041	-46.5537	11.2462	11.2462	13.4067	13.4067	11.1525	11.1525	13.1752	13.1752
0.1803	0.1803	-51.9524	-63.1999	-40.7049	-68.5914	-82	-55.1827	-48.0751	-59.2289	-36.9214	-59.8005	-72.9774	-46.6235	11.2475	11.2475	13.4087	13.4087	11.1537	11.1537	13.177	13.177
0.1804	0.1804	-52.0215	-63.2703	-40.7728	-68.6629	-82.0734	-55.2523	-48.1443	-59.2992	-36.9893	-59.872	-73.0507	-46.6932	11.2488	11.2488	13.4106	13.4106	11.155	11.155	13.1788	13.1788
0.1805	0.1805	-52.0907	-63.3407	-40.8406	-68.7344	-82.1469	-55.3219	-48.2134	-59.3696	-37.0572	-59.9435	-73.1241	-46.763	11.25	11.25	13.4125	13.4125	11.1562	11.1562	13.1805	13.1805
0.1806	0.1806	-52.1598	-63.4111	-40.9085	-68.8059	-82.2203	-55.3915	-48.2826	-59.4399	-37.1252	-60.015	-73.1974	-46.8327	11.2513	11.2513	13.4144	13.4144	11.1574	11.1574	13.1823	13.1823
0.1807	0.1807	-52.229	-63.4816	-40.9764	-68.8775	-82.2938	-55.4612	-48.3517	-59.5103	-37.1931	-60.0866	-73.2707	-46.9025	11.2526	11.2526	13.4163	13.4163	11.1586	11.1586	13.1841	13.1841
0.1808	0.1808	-52.2981	-63.552	-41.0442	-68.949	-82.3672	-55.5308	-48.4208	-59.5807	-37.261	-60.1581	-73.344	-46.9722	11.2539	11.2539	13.4182	13.4182	11.1598	11.1598	13.1859	13.1859
0.1809	0.1809	-52.3673	-63.6224	-41.1121	-69.0205	-82.4406	-55.6004	-48.49	-59.651	-37.3289	-60.2296	-73.4173	-47.0419	11.2552	11.2552	13.4201	13.4201	11.1611	11.1611	13.1877	13.1877
0.181	0.181	-52.4364	-63.6929	-41.1799	-69.092	-82.5141	-55.67	-48.5591	-59.7214	-37.3968	-60.3011	-73.4906	-47.1117	11.2565	11.2565	13.422	13.422	11.1623	11.1623	13.1895	13.1895
0.1811	0.1811	-52.5055	-63.7633	-41.2478	-69.1636	-82.5875	-55.7396	-48.6283	-59.7918	-37.4647	-60.3727	-73.5639	-47.1814	11.2577	11.2577	13.424	13.424	11.1635	11.1635	13.1913	13.1913
0.1812	0.1812	-52.5747	-63.8337	-41.3156	-69.2351	-82.661	-55.8092	-48.6974	-59.8622	-37.5327	-60.4442	-73.6372	-47.2511	11.259	11.259	13.4259	13.4259	11.1647	11.1647	13.1931	13.1931
0.1813	0.1813	-52.6438	-63.9042	-41.3835	-69.3066	-82.7344	-55.8788	-48.7665	-59.9325	-37.6006	-60.5157	-73.7106	-47.3209	11.2603	11.2603	13.4278	13.4278	11.166	11.166	13.1948	13.1948
0.1814	0.1814	-52.713	-63.9746	-41.4513	-69.3781	-82.8079	-55.9484	-48.8357	-60.0029	-37.6685	-60.5872	-73.7839	-47.3906	11.2616	11.2616	13.4297	13.4297	11.1672	11.1672	13.1966	13.1966
0.1815	0.1815	-52.7821	-64.045	-41.5192	-69.4497	-82.8813	-56.018	-48.9048	-60.0733	-37.7364	-60.6588	-73.8572	-47.4603	11.2629	11.2629	13.4316	13.4316	11.1684	11.1684	13.1984	13.1984
0.1816	0.1816	-52.8513	-64.1155	-41.587	-69.5212	-82.9548	-56.0876	-48.974	-60.1436	-37.8043	-60.7303	-73.9305	-47.5301	11.2642	11.2642	13.4336	13.4336	11.1697	11.1697	13.2002	13.2002
0.1817	0.1817	-52.9204	-64.1859	-41.6549	-69.5927	-83.0282	-56.1572	-49.0431	-60.214	-37.8722	-60.8018	-74.0038	-47.5998	11.2655	11.2655	13.4355	13.4355	11.1709	11.1709	13.202	13.202
0.1818	0.1818	-52.9895	-64.2563	-41.7227	-69.6642	-83.1017	-56.2268	-49.1123	-60.2844	-37.9401	-60.8733	-74.0772	-47.6695	11.2668	11.2668	13.4374	13.4374	11.1721	11.1721	13.2038	13.2038
0.1819	0.1819	-53.0587	-64.3268	-41.7906	-69.7358	-83.1751	-56.2964	-49.1814	-60.3548	-38.008	-60.9449	-74.1505	-47.7393	11.2681	11.2681	13.4393	13.4393	11.1734	11.1734	13.2056	13.2056
0.182	0.182	-53.1278	-64.3972	-41.8584	-69.8073	-83.2486	-56.366	-49.2505	-60.4251	-38.076	-61.0164	-74.2238	-47.809	11.2694	11.2694	13.4413	13.4413	11.1746	11.1746	13.2074	13.2074
0.1821	0.1821	-53.197	-64.4676	-41.9263	-69.8788	-83.322	-56.4356	-49.3197	-60.4955	-38.1439	-61.0879	-74.2971	-47.8787	11.2707	11.2707	13.4432	13.4432	11.1758	11.1758	13.2092	13.2092
0.1822	0.1822	-53.2661	-64.5381	-41.9941	-69.9504	-83.3955	-56.5052	-49.3888	-60.5659	-38.2118	-61.1595	-74.3705	-47.9484	11.272	11.272	13.4451	13.4451	11.1771	11.1771	13.211	13.211
0.1823	0.1823	-53.3352	-64.6085	-42.062	-70.0219	-83.4689	-56.5748	-49.458	-60.6363	-38.2797	-61.231	-74.4438	-48.0182	11.2733	11.2733	13.447	13.447	11.1783	11.1783	13.2128	13.2128
0.1824	0.1824	-53.4044	-64.679	-42.1298	-70.0934	-83.5424	-56.6444	-49.5271	-60.7067	-38.3476	-61.3025	-74.5171	-48.0879	11.2746	11.2746	13.449	13.449	11.1795	11.1795	13.2146	13.2146
0.1825	0.1825	-53.4735	-64.7494	-42.1977	-70.1649	-83.6158	-56.714	-49.5963	-60.777	-38.4155	-61.374	-74.5905	-48.1576	11.2759	11.2759	13.4509	13.4509	11.1808	11.1808	13.2164	13.2164
0.1826	0.1826	-53.5427	-64.8198	-42.2655	-70.2365	-83.6893	-56.7836	-49.6654	-60.8474	-38.4834	-61.4456	-74.6638	-48.2273	11.2772	11.2772	13.4528	13.4528	11.182	11.182	13.2182	13.2182
0.1827	0.1827	-53.6118	-64.8903	-42.3334	-70.308	-83.7628	-56.8532	-49.7345	-60.9178	-38.5513	-61.5171	-74.7371	-48.297	11.2785	11.2785	13.4548	13.4548	11.1832	11.1832	13.22	13.22
0.1828	0.1828	-53.681	-64.9607	-42.4012	-70.3795	-83.8362	-56.9228	-49.8037	-60.9882	-38.6192	-61.5886	-74.8104	-48.3668	11.2798	11.2798	13.4567	13.4567	11.1845	11.1845	13.2218	13.2218
0.1829	0.1829	-53.7501	-65.0312	-42.469	-70.451	-83.9097	-56.9924	-49.8728	-61.0586	-38.6871	-61.6601	-74.8838	-48.4365	11.2811	11.2811	13.4586	13.4586	11.1857	11.1857	13.2236	13.2236
0.183	0.183	-53.8192	-65.1016	-42.5369	-70.5226	-83.9831	-57.062	-49.942	-61.1289	-38.755	-61.7317	-74.9571	-48.5062	11.2824	11.2824	13.4606	13.4606	11.187	11.187	13.2255	13.2255
0.1831	0.1831	-53.8884	-65.1721	-42.6047	-70.5941	-84.0566	-57.1316	-50.0111	-61.1993	-38.8229	-61.8032	-75.0305	-48.5759	11.2837	11.2837	13.4625	13.4625	11.1882	11.1882	13.2273	13.2273
0.1832	0.1832	-53.9575	-65.2425	-42.6725	-70.6656	-84.1301	-57.2012	-50.0803	-61.2697	-38.8908	-61.8747	-75.1038	-48.6456	11.285	11.285	13.4645	13.4645	11.1895	11.1895	13.2291	13.2291
0.1833	0.1833	-54.0267	-65.313	-42.7404	-70.7371	-84.2035	-57.2707	-50.1494	-61.3401	-38.9587	-61.9462	-75.1771	-48.7153	11.2863	11.2863	13.4664	13.4664	11.1907	11.1907	13.2309	13.2309
0.1834	0.1834	-54.0958	-65.3834	-42.8082	-70.8087	-84.277	-57.3403	-50.2185	-61.4105	-39.0266	-62.0178	-75.2505	-48.7851	11.2876	11.2876	13.4683	13.4683	11.1919	11.1919	13.2327	13.2327
0.1835	0.1835	-54.165	-65.4539	-42.8761	-70.8802	-84.3505	-57.4099	-50.2877	-61.4809	-39.0945	-62.0893	-75.3238	-48.8548	11.2889	11.2889	13.4703	13.4703	11.1932	11.1932	13.2345	13.2345
0.1836	0.1836	-54.2341	-65.5243	-42.9439	-70.9517	-84.4239	-57.4795	-50.3568	-61.5513	-39.1624	-62.1608	-75.3972	-48.9245	11.2902	11.2902	13.4722	13.4722	11.1944	11.1944	13.2363	13.2363
0.1837	0.1837	-54.3032	-65.5948	-43.0117	-71.0232	-84.4974	-57.5491	-50.426	-61.6217	-39.2303	-62.2323	-75.4705	-48.9942	11.2915	11.2915	13.4742	13.4742	11.1957	11.1957	13.2382	13.2382
0.1838	0.1838	-54.3724	-65.6652	-43.0796	-71.0948	-84.5709	-57.6187	-50.4951	-61.6921	-39.2982	-62.3039	-75.5438	-49.0639	11.2928	11.2928	13.4761	13.4761	11.1969	11.1969	13.24	13.24
0.1839	0.1839	-54.4415	-65.7357	-43.1474	-71.1663	-84.6443	-57.6882	-50.5643	-61.7624	-39.3661	-62.3754	-75.6172	-49.1336	11.2941	11.2941	13.478	13.478	11.1982	11.1982	13.2418	13.2418
0.184	0.184	-54.5107	-65.8061	-43.2152	-71.2378	-84.7178	-57.7578	-50.6334	-61.8328	-39.434	-62.4469	-75.6905	-49.2033	11.2955	11.2955	13.48	13.48	11.1994	11.1994	13.2436	13.2436
0.1841	0.1841	-54.5798	-65.8766	-43.2831	-71.3093	-84.7913	-57.8274	-50.7025	-61.9032	-39.5019	-62.5184	-75.7639	-49.273	11.2968	11.2968	13.4819	13.4819	11.2007	11.2007	13.2454	13.2454
0.1842	0.1842	-54.649	-65.947	-43.3509	-71.3809	-84.8648	-57.897	-50.7717	-61.9736	-39.5697	-62.59	-75.8372	-49.3427	11.2981	11.2981	13.4839	13.4839	11.2019	11.2019	13.2472	13.2472
0.1843	0.1843	-54.7181	-66.0175	-43.4187	-71.4524	-84.9382	-57.9666	-50.8408	-62.044	-39.6376	-62.6615	-75.9106	-49.4124	11.2994	11.2994	13.4858	13.4858	11.2032	11.2032	13.2491	13.2491
0.1844	0.1844	-54.7872	-66.088	-43.4865	-71.5239	-85.0117	-58.0361	-50.91	-62.1144	-39.7055	-62.733	-75.9839	-49.4821	11.3007	11.3007	13.4878	13.4878	11.2044	11.2044	13.2509	13.2509
0.1845	0.1845	-54.8564	-66.1584	-43.5544	-71.5954	-85.0852	-58.1057	-50.9791	-62.1848	-39.7734	-62.8045	-76.0573	-49.5518	11.302	11.302	13.4897	13.4897	11.2057	11.2057	13.2527	13.2527
0.1846	0.1846	-54.9255	-66.2289	-43.6222	-71.667	-85.1587	-58.1753	-51.0483	-62.2552	-39.8413	-62.8761	-76.1306	-49.6215	11.3033	11.3033	13.4917	13.4917	11.207	11.207	13.2545	13.2545
0.1847	0.1847	-54.9947	-66.2993	-43.69	-71.7385	-85.2321	-58.2449	-51.1174	-62.3256	-39.9092	-62.9476	-76.204	-49.6912	11.3047	11.3047	13.4936	13.4936	11.2082	11.2082	13.2564	13.2564
0.1848	0.1848	-55.0638	-66.3698	-43.7578	-71.81	-85.3056	-58.3144	-51.1865	-62.396	-39.9771	-63.0191	-76.2773	-49.7609	11.306	11.306	13.4956	13.4956	11.2095	11.2095	13.2582	13.2582
0.1849	0.1849	-55.133	-66.4403	-43.8257	-71.8816	-85.3791	-58.384	-51.2557	-62.4664	-40.045	-63.0907	-76.3507	-49.8306	11.3073	11.3073	13.4975	13.4975	11.2107	11.2107	13.26	13.26
0.185	0.185	-55.2021	-66.5107	-43.8935	-71.9531	-85.4526	-58.4536	-51.3248	-62.5368	-40.1128	-63.1622	-76.424	-49.9003	11.3086	11.3086	13.4995	13.4995	11.212	11.212	13.2619	13.2619
0.1851	0.1851	-55.2712	-66.5812	-43.9613	-72.0246	-85.5261	-58.5231	-51.394	-62.6072	-40.1807	-63.2337	-76.4974	-49.97	11.3099	11.3099	13.5015	13.5015	11.2132	11.2132	13.2637	13.2637
0.1852	0.1852	-55.3404	-66.6516	-44.0291	-72.0961	-85.5995	-58.5927	-51.4631	-62.6776	-40.2486	-63.3052	-76.5708	-50.0397	11.3113	11.3113	13.5034	13.5034	11.2145	11.2145	13.2655	13.2655
0.1853	0.1853	-55.4095	-66.7221	-44.097	-72.1677	-85.673	-58.6623	-51.5323	-62.748	-40.3165	-63.3768	-76.6441	-50.1094	11.3126	11.3126	13.5054	13.5054	11.2158	11.2158	13.2674	13.2674
0.1854	0.1854	-55.4787	-66.7926	-44.1648	-72.2392	-85.7465	-58.7318	-51.6014	-62.8184	-40.3844	-63.4483	-76.7175	-50.1791	11.3139	11.3139	13.5073	13.5073	11.217	11.217	13.2692	13.2692
0.1855	0.1855	-55.5478	-66.863	-44.2326	-72.3107	-85.82	-58.8014	-51.6705	-62.8888	-40.4522	-63.5198	-76.7908	-50.2488	11.3152	11.3152	13.5093	13.5093	11.2183	11.2183	13.271	13.271
0.1856	0.1856	-55.617	-66.9335	-44.3004	-72.3822	-85.8935	-58.871	-51.7397	-62.9592	-40.5201	-63.5913	-76.8642	-50.3185	11.3165	11.3165	13.5113	13.5113	11.2196	11.2196	13.2729	13.2729
0.1857	0.1857	-55.6861	-67.004	-44.3682	-72.4538	-85.967	-58.9405	-51.8088	-63.0296	-40.588	-63.6629	-76.9376	-50.3882	11.3179	11.3179	13.5132	13.5132	11.2208	11.2208	13.2747	13.2747
0.1858	0.1858	-55.7552	-67.0744	-44.436	-72.5253	-86.0405	-59.0101	-51.878	-63.1	-40.6559	-63.7344	-77.0109	-50.4579	11.3192	11.3192	13.5152	13.5152	11.2221	11.2221	13.2765	13.2765
0.1859	0.1859	-55.8244	-67.1449	-44.5039	-72.5968	-86.114	-59.0797	-51.9471	-63.1705	-40.7238	-63.8059	-77.0843	-50.5275	11.3205	11.3205	13.5171	13.5171	11.2233	11.2233	13.2784	13.2784
0.186	0.186	-55.8935	-67.2154	-44.5717	-72.6683	-86.1874	-59.1492	-52.0163	-63.2409	-40.7916	-63.8774	-77.1577	-50.5972	11.3219	11.3219	13.5191	13.5191	11.2246	11.2246	13.2802	13.2802
0.1861	0.1861	-55.9627	-67.2859	-44.6395	-72.7399	-86.2609	-59.2188	-52.0854	-63.3113	-40.8595	-63.949	-77.231	-50.6669	11.3232	11.3232	13.5211	13.5211	11.2259	11.2259	13.2821	13.2821
0.1862	0.1862	-56.0318	-67.3563	-44.7073	-72.8114	-86.3344	-59.2883	-52.1545	-63.3817	-40.9274	-64.0205	-77.3044	-50.7366	11.3245	11.3245	13.523	13.523	11.2272	11.2272	13.2839	13.2839
0.1863	0.1863	-56.101	-67.4268	-44.7751	-72.8829	-86.4079	-59.3579	-52.2237	-63.4521	-40.9953	-64.092	-77.3778	-50.8063	11.3258	11.3258	13.525	13.525	11.2284	11.2284	13.2857	13.2857
0.1864	0.1864	-56.1701	-67.4973	-44.8429	-72.9544	-86.4814	-59.4275	-52.2928	-63.5225	-41.0631	-64.1635	-77.4511	-50.876	11.3272	11.3272	13.527	13.527	11.2297	11.2297	13.2876	13.2876
0.1865	0.1865	-56.2392	-67.5677	-44.9107	-73.026	-86.5549	-59.497	-52.362	-63.5929	-41.131	-64.2351	-77.5245	-50.9456	11.3285	11.3285	13.5289	13.5289	11.231	11.231	13.2894	13.2894
0.1866	0.1866	-56.3084	-67.6382	-44.9785	-73.0975	-86.6284	-59.5666	-52.4311	-63.6633	-41.1989	-64.3066	-77.5979	-51.0153	11.3298	11.3298	13.5309	13.5309	11.2322	11.2322	13.2913	13.2913
0.1867	0.1867	-56.3775	-67.7087	-45.0464	-73.169	-86.7019	-59.6361	-52.5003	-63.7338	-41.2667	-64.3781	-77.6712	-51.085	11.3312	11.3312	13.5329	13.5329	11.2335	11.2335	13.2931	13.2931
0.1868	0.1868	-56.4467	-67.7792	-45.1142	-73.2405	-86.7754	-59.7057	-52.5694	-63.8042	-41.3346	-64.4496	-77.7446	-51.1547	11.3325	11.3325	13.5349	13.5349	11.2348	11.2348	13.295	13.295
0.1869	0.1869	-56.5158	-67.8496	-45.182	-73.3121	-86.8489	-59.7752	-52.6385	-63.8746	-41.4025	-64.5212	-77.818	-51.2244	11.3338	11.3338	13.5368	13.5368	11.2361	11.2361	13.2968	13.2968
0.187	0.187	-56.585	-67.9201	-45.2498	-73.3836	-86.9224	-59.8448	-52.7077	-63.945	-41.4704	-64.5927	-77.8914	-51.294	11.3352	11.3352	13.5388	13.5388	11.2373	11.2373	13.2987	13.2987
0.1871	0.1871	-56.6541	-67.9906	-45.3176	-73.4551	-86.9959	-59.9143	-52.7768	-64.0154	-41.5382	-64.6642	-77.9647	-51.3637	11.3365	11.3365	13.5408	13.5408	11.2386	11.2386	13.3005	13.3005
0.1872	0.1872	-56.7232	-68.0611	-45.3854	-73.5266	-87.0694	-59.9839	-52.846	-64.0858	-41.6061	-64.7358	-78.0381	-51.4334	11.3378	11.3378	13.5428	13.5428	11.2399	11.2399	13.3024	13.3024
0.1873	0.1873	-56.7924	-68.1316	-45.4532	-73.5982	-87.1429	-60.0534	-52.9151	-64.1563	-41.6739	-64.8073	-78.1115	-51.5031	11.3392	11.3392	13.5447	13.5447	11.2412	11.2412	13.3042	13.3042
0.1874	0.1874	-56.8615	-68.202	-45.521	-73.6697	-87.2164	-60.123	-52.9842	-64.2267	-41.7418	-64.8788	-78.1849	-51.5727	11.3405	11.3405	13.5467	13.5467	11.2424	11.2424	13.3061	13.3061
0.1875	0.1875	-56.9307	-68.2725	-45.5888	-73.7412	-87.2899	-60.1925	-53.0534	-64.2971	-41.8097	-64.9503	-78.2583	-51.6424	11.3419	11.3419	13.5487	13.5487	11.2437	11.2437	13.3079	13.3079
0.1876	0.1876	-56.9998	-68.343	-45.6566	-73.8128	-87.3634	-60.2621	-53.1225	-64.3675	-41.8775	-65.0219	-78.3316	-51.7121	11.3432	11.3432	13.5507	13.5507	11.245	11.245	13.3098	13.3098
0.1877	0.1877	-57.069	-68.4135	-45.7244	-73.8843	-87.4369	-60.3316	-53.1917	-64.438	-41.9454	-65.0934	-78.405	-51.7817	11.3445	11.3445	13.5527	13.5527	11.2463	11.2463	13.3116	13.3116
0.1878	0.1878	-57.1381	-68.484	-45.7922	-73.9558	-87.5105	-60.4012	-53.2608	-64.5084	-42.0133	-65.1649	-78.4784	-51.8514	11.3459	11.3459	13.5546	13.5546	11.2476	11.2476	13.3135	13.3135
0.1879	0.1879	-57.2072	-68.5545	-45.86	-74.0273	-87.584	-60.4707	-53.33	-64.5788	-42.0811	-65.2364	-78.5518	-51.9211	11.3472	11.3472	13.5566	13.5566	11.2488	11.2488	13.3154	13.3154
0.188	0.188	-57.2764	-68.625	-45.9278	-74.0989	-87.6575	-60.5402	-53.3991	-64.6492	-42.149	-65.308	-78.6252	-51.9907	11.3486	11.3486	13.5586	13.5586	11.2501	11.2501	13.3172	13.3172
0.1881	0.1881	-57.3455	-68.6954	-45.9956	-74.1704	-87.731	-60.6098	-53.4682	-64.7197	-42.2168	-65.3795	-78.6986	-52.0604	11.3499	11.3499	13.5606	13.5606	11.2514	11.2514	13.3191	13.3191
0.1882	0.1882	-57.4147	-68.7659	-46.0634	-74.2419	-87.8045	-60.6793	-53.5374	-64.7901	-42.2847	-65.451	-78.772	-52.1301	11.3513	11.3513	13.5626	13.5626	11.2527	11.2527	13.3209	13.3209
0.1883	0.1883	-57.4838	-68.8364	-46.1312	-74.3134	-87.878	-60.7489	-53.6065	-64.8605	-42.3526	-65.5225	-78.8453	-52.1997	11.3526	11.3526	13.5646	13.5646	11.254	11.254	13.3228	13.3228
0.1884	0.1884	-57.5529	-68.9069	-46.199	-74.385	-87.9515	-60.8184	-53.6757	-64.9309	-42.4204	-65.5941	-78.9187	-52.2694	11.354	11.354	13.5666	13.5666	11.2553	11.2553	13.3247	13.3247
0.1885	0.1885	-57.6221	-68.9774	-46.2668	-74.4565	-88.025	-60.8879	-53.7448	-65.0014	-42.4883	-65.6656	-78.9921	-52.339	11.3553	11.3553	13.5686	13.5686	11.2566	11.2566	13.3265	13.3265
0.1886	0.1886	-57.6912	-69.0479	-46.3346	-74.528	-88.0986	-60.9575	-53.814	-65.0718	-42.5561	-65.7371	-79.0655	-52.4087	11.3567	11.3567	13.5705	13.5705	11.2578	11.2578	13.3284	13.3284
0.1887	0.1887	-57.7604	-69.1184	-46.4024	-74.5995	-88.1721	-61.027	-53.8831	-65.1422	-42.624	-65.8086	-79.1389	-52.4784	11.358	11.358	13.5725	13.5725	11.2591	11.2591	13.3303	13.3303
0.1888	0.1888	-57.8295	-69.1889	-46.4702	-74.6711	-88.2456	-61.0965	-53.9522	-65.2127	-42.6918	-65.8802	-79.2123	-52.548	11.3594	11.3594	13.5745	13.5745	11.2604	11.2604	13.3321	13.3321
0.1889	0.1889	-57.8987	-69.2594	-46.538	-74.7426	-88.3191	-61.1661	-54.0214	-65.2831	-42.7597	-65.9517	-79.2857	-52.6177	11.3607	11.3607	13.5765	13.5765	11.2617	11.2617	13.334	13.334
0.189	0.189	-57.9678	-69.3299	-46.6057	-74.8141	-88.3926	-61.2356	-54.0905	-65.3535	-42.8275	-66.0232	-79.3591	-52.6873	11.3621	11.3621	13.5785	13.5785	11.263	11.263	13.3359	13.3359
0.1891	0.1891	-58.0369	-69.4004	-46.6735	-74.8856	-88.4662	-61.3051	-54.1597	-65.424	-42.8954	-66.0947	-79.4325	-52.757	11.3634	11.3634	13.5805	13.5805	11.2643	11.2643	13.3378	13.3378
0.1892	0.1892	-58.1061	-69.4709	-46.7413	-74.9572	-88.5397	-61.3747	-54.2288	-65.4944	-42.9632	-66.1663	-79.5059	-52.8266	11.3648	11.3648	13.5825	13.5825	11.2656	11.2656	13.3396	13.3396
0.1893	0.1893	-58.1752	-69.5414	-46.8091	-75.0287	-88.6132	-61.4442	-54.298	-65.5648	-43.0311	-66.2378	-79.5793	-52.8963	11.3661	11.3661	13.5845	13.5845	11.2669	11.2669	13.3415	13.3415
0.1894	0.1894	-58.2444	-69.6118	-46.8769	-75.1002	-88.6867	-61.5137	-54.3671	-65.6353	-43.0989	-66.3093	-79.6527	-52.9659	11.3675	11.3675	13.5865	13.5865	11.2682	11.2682	13.3434	13.3434
0.1895	0.1895	-58.3135	-69.6823	-46.9447	-75.1717	-88.7602	-61.5832	-54.4362	-65.7057	-43.1668	-66.3808	-79.7261	-53.0356	11.3688	11.3688	13.5885	13.5885	11.2695	11.2695	13.3453	13.3453
0.1896	0.1896	-58.3827	-69.7528	-47.0125	-75.2433	-88.8338	-61.6528	-54.5054	-65.7762	-43.2346	-66.4524	-79.7995	-53.1052	11.3702	11.3702	13.5905	13.5905	11.2708	11.2708	13.3471	13.3471
0.1897	0.1897	-58.4518	-69.8233	-47.0803	-75.3148	-88.9073	-61.7223	-54.5745	-65.8466	-43.3025	-66.5239	-79.8729	-53.1749	11.3715	11.3715	13.5925	13.5925	11.2721	11.2721	13.349	13.349
0.1898	0.1898	-58.5209	-69.8938	-47.148	-75.3863	-88.9808	-61.7918	-54.6437	-65.917	-43.3703	-66.5954	-79.9463	-53.2445	11.3729	11.3729	13.5945	13.5945	11.2734	11.2734	13.3509	13.3509
0.1899	0.1899	-58.5901	-69.9643	-47.2158	-75.4579	-89.0544	-61.8613	-54.7128	-65.9875	-43.4382	-66.667	-80.0197	-53.3142	11.3743	11.3743	13.5965	13.5965	11.2747	11.2747	13.3528	13.3528
0.19	0.19	-58.6592	-70.0349	-47.2836	-75.5294	-89.1279	-61.9309	-54.782	-66.0579	-43.506	-66.7385	-80.0931	-53.3838	11.3756	11.3756	13.5985	13.5985	11.276	11.276	13.3546	13.3546
0.1901	0.1901	-58.7284	-70.1054	-47.3514	-75.6009	-89.2014	-62.0004	-54.8511	-66.1284	-43.5738	-66.81	-80.1665	-53.4535	11.377	11.377	13.6005	13.6005	11.2773	11.2773	13.3565	13.3565
0.1902	0.1902	-58.7975	-70.1759	-47.4192	-75.6724	-89.2749	-62.0699	-54.9202	-66.1988	-43.6417	-66.8815	-80.2399	-53.5231	11.3783	11.3783	13.6025	13.6025	11.2786	11.2786	13.3584	13.3584
0.1903	0.1903	-58.8667	-70.2464	-47.487	-75.744	-89.3485	-62.1394	-54.9894	-66.2693	-43.7095	-66.9531	-80.3133	-53.5928	11.3797	11.3797	13.6045	13.6045	11.2799	11.2799	13.3603	13.3603
0.1904	0.1904	-58.9358	-70.3169	-47.5547	-75.8155	-89.422	-62.209	-55.0585	-66.3397	-43.7774	-67.0246	-80.3868	-53.6624	11.3811	11.3811	13.6065	13.6065	11.2812	11.2812	13.3622	13.3622
0.1905	0.1905	-59.0049	-70.3874	-47.6225	-75.887	-89.4955	-62.2785	-55.1277	-66.4101	-43.8452	-67.0961	-80.4602	-53.732	11.3824	11.3824	13.6085	13.6085	11.2825	11.2825	13.3641	13.3641
0.1906	0.1906	-59.0741	-70.4579	-47.6903	-75.9585	-89.5691	-62.348	-55.1968	-66.4806	-43.913	-67.1676	-80.5336	-53.8017	11.3838	11.3838	13.6105	13.6105	11.2838	11.2838	13.3659	13.3659
0.1907	0.1907	-59.1432	-70.5284	-47.7581	-76.0301	-89.6426	-62.4175	-55.266	-66.551	-43.9809	-67.2392	-80.607	-53.8713	11.3852	11.3852	13.6126	13.6126	11.2851	11.2851	13.3678	13.3678
0.1908	0.1908	-59.2124	-70.5989	-47.8258	-76.1016	-89.7162	-62.487	-55.3351	-66.6215	-44.0487	-67.3107	-80.6804	-53.941	11.3865	11.3865	13.6146	13.6146	11.2864	11.2864	13.3697	13.3697
0.1909	0.1909	-59.2815	-70.6694	-47.8936	-76.1731	-89.7897	-62.5565	-55.4042	-66.6919	-44.1165	-67.3822	-80.7538	-54.0106	11.3879	11.3879	13.6166	13.6166	11.2877	11.2877	13.3716	13.3716
0.191	0.191	-59.3507	-70.7399	-47.9614	-76.2446	-89.8632	-62.626	-55.4734	-66.7624	-44.1844	-67.4537	-80.8272	-54.0802	11.3893	11.3893	13.6186	13.6186	11.289	11.289	13.3735	13.3735
0.1911	0.1911	-59.4198	-70.8104	-48.0292	-76.3162	-89.9368	-62.6956	-55.5425	-66.8328	-44.2522	-67.5253	-80.9007	-54.1499	11.3906	11.3906	13.6206	13.6206	11.2903	11.2903	13.3754	13.3754
0.1912	0.1912	-59.4889	-70.8809	-48.0969	-76.3877	-90.0103	-62.7651	-55.6117	-66.9033	-44.32	-67.5968	-80.9741	-54.2195	11.392	11.392	13.6226	13.6226	11.2916	11.2916	13.3773	13.3773
0.1913	0.1913	-59.5581	-70.9515	-48.1647	-76.4592	-90.0839	-62.8346	-55.6808	-66.9737	-44.3879	-67.6683	-81.0475	-54.2891	11.3934	11.3934	13.6246	13.6246	11.2929	11.2929	13.3792	13.3792
0.1914	0.1914	-59.6272	-71.022	-48.2325	-76.5307	-90.1574	-62.9041	-55.75	-67.0442	-44.4557	-67.7398	-81.1209	-54.3588	11.3947	11.3947	13.6267	13.6267	11.2942	11.2942	13.3811	13.3811
0.1915	0.1915	-59.6964	-71.0925	-48.3003	-76.6023	-90.2309	-62.9736	-55.8191	-67.1147	-44.5235	-67.8114	-81.1943	-54.4284	11.3961	11.3961	13.6287	13.6287	11.2956	11.2956	13.383	13.383
0.1916	0.1916	-59.7655	-71.163	-48.368	-76.6738	-90.3045	-63.0431	-55.8882	-67.1851	-44.5914	-67.8829	-81.2678	-54.498	11.3975	11.3975	13.6307	13.6307	11.2969	11.2969	13.3849	13.3849
0.1917	0.1917	-59.8347	-71.2335	-48.4358	-76.7453	-90.378	-63.1126	-55.9574	-67.2556	-44.6592	-67.9544	-81.3412	-54.5677	11.3989	11.3989	13.6327	13.6327	11.2982	11.2982	13.3868	13.3868
0.1918	0.1918	-59.9038	-71.304	-48.5036	-76.8168	-90.4516	-63.1821	-56.0265	-67.326	-44.727	-68.0259	-81.4146	-54.6373	11.4002	11.4002	13.6347	13.6347	11.2995	11.2995	13.3887	13.3887
0.1919	0.1919	-59.9729	-71.3745	-48.5713	-76.8884	-90.5251	-63.2516	-56.0957	-67.3965	-44.7949	-68.0975	-81.488	-54.7069	11.4016	11.4016	13.6368	13.6368	11.3008	11.3008	13.3906	13.3906
0.192	0.192	-60.0421	-71.4451	-48.6391	-76.9599	-90.5987	-63.3211	-56.1648	-67.4669	-44.8627	-68.169	-81.5615	-54.7765	11.403	11.403	13.6388	13.6388	11.3021	11.3021	13.3925	13.3925
0.1921	0.1921	-60.1112	-71.5156	-48.7069	-77.0314	-90.6722	-63.3906	-56.234	-67.5374	-44.9305	-68.2405	-81.6349	-54.8462	11.4044	11.4044	13.6408	13.6408	11.3034	11.3034	13.3944	13.3944
0.1922	0.1922	-60.1804	-71.5861	-48.7746	-77.1029	-90.7458	-63.4601	-56.3031	-67.6079	-44.9983	-68.312	-81.7083	-54.9158	11.4057	11.4057	13.6428	13.6428	11.3048	11.3048	13.3963	13.3963
0.1923	0.1923	-60.2495	-71.6566	-48.8424	-77.1745	-90.8193	-63.5296	-56.3722	-67.6783	-45.0662	-68.3836	-81.7817	-54.9854	11.4071	11.4071	13.6449	13.6449	11.3061	11.3061	13.3982	13.3982
0.1924	0.1924	-60.3187	-71.7271	-48.9102	-77.246	-90.8929	-63.5991	-56.4414	-67.7488	-45.134	-68.4551	-81.8552	-55.055	11.4085	11.4085	13.6469	13.6469	11.3074	11.3074	13.4001	13.4001
0.1925	0.1925	-60.3878	-71.7977	-48.9779	-77.3175	-90.9664	-63.6686	-56.5105	-67.8192	-45.2018	-68.5266	-81.9286	-55.1246	11.4099	11.4099	13.6489	13.6489	11.3087	11.3087	13.402	13.402
0.1926	0.1926	-60.4569	-71.8682	-49.0457	-77.3891	-91.04	-63.7381	-56.5797	-67.8897	-45.2696	-68.5982	-82.002	-55.1943	11.4113	11.4113	13.6509	13.6509	11.31	11.31	13.4039	13.4039
0.1927	0.1927	-60.5261	-71.9387	-49.1135	-77.4606	-91.1135	-63.8076	-56.6488	-67.9602	-45.3374	-68.6697	-82.0755	-55.2639	11.4126	11.4126	13.653	13.653	11.3114	11.3114	13.4058	13.4058
0.1928	0.1928	-60.5952	-72.0092	-49.1812	-77.5321	-91.1871	-63.8771	-56.718	-68.0306	-45.4053	-68.7412	-82.1489	-55.3335	11.414	11.414	13.655	13.655	11.3127	11.3127	13.4077	13.4077
0.1929	0.1929	-60.6644	-72.0798	-49.249	-77.6036	-91.2607	-63.9466	-56.7871	-68.1011	-45.4731	-68.8127	-82.2223	-55.4031	11.4154	11.4154	13.657	13.657	11.314	11.314	13.4096	13.4096
0.193	0.193	-60.7335	-72.1503	-49.3167	-77.6752	-91.3342	-64.0161	-56.8562	-68.1716	-45.5409	-68.8843	-82.2958	-55.4727	11.4168	11.4168	13.6591	13.6591	11.3153	11.3153	13.4115	13.4115
0.1931	0.1931	-60.8027	-72.2208	-49.3845	-77.7467	-91.4078	-64.0856	-56.9254	-68.242	-45.6087	-68.9558	-82.3692	-55.5423	11.4182	11.4182	13.6611	13.6611	11.3167	11.3167	13.4134	13.4134
0.1932	0.1932	-60.8718	-72.2913	-49.4522	-77.8182	-91.4813	-64.1551	-56.9945	-68.3125	-45.6765	-69.0273	-82.4427	-55.612	11.4195	11.4195	13.6631	13.6631	11.318	11.318	13.4154	13.4154
0.1933	0.1933	-60.9409	-72.3619	-49.52	-77.8897	-91.5549	-64.2246	-57.0637	-68.383	-45.7444	-69.0988	-82.5161	-55.6816	11.4209	11.4209	13.6652	13.6652	11.3193	11.3193	13.4173	13.4173
0.1934	0.1934	-61.0101	-72.4324	-49.5878	-77.9613	-91.6285	-64.2941	-57.1328	-68.4534	-45.8122	-69.1704	-82.5895	-55.7512	11.4223	11.4223	13.6672	13.6672	11.3206	11.3206	13.4192	13.4192
0.1935	0.1935	-61.0792	-72.5029	-49.6555	-78.0328	-91.702	-64.3636	-57.2019	-68.5239	-45.88	-69.2419	-82.663	-55.8208	11.4237	11.4237	13.6692	13.6692	11.322	11.322	13.4211	13.4211
0.1936	0.1936	-61.1484	-72.5735	-49.7233	-78.1043	-91.7756	-64.433	-57.2711	-68.5944	-45.9478	-69.3134	-82.7364	-55.8904	11.4251	11.4251	13.6713	13.6713	11.3233	11.3233	13.423	13.423
0.1937	0.1937	-61.2175	-72.644	-49.791	-78.1758	-91.8491	-64.5025	-57.3402	-68.6649	-46.0156	-69.3849	-82.8099	-55.96	11.4265	11.4265	13.6733	13.6733	11.3246	11.3246	13.4249	13.4249
0.1938	0.1938	-61.2867	-72.7145	-49.8588	-78.2474	-91.9227	-64.572	-57.4094	-68.7353	-46.0834	-69.4565	-82.8833	-56.0296	11.4279	11.4279	13.6753	13.6753	11.3259	11.3259	13.4268	13.4268
0.1939	0.1939	-61.3558	-72.7851	-49.9265	-78.3189	-91.9963	-64.6415	-57.4785	-68.8058	-46.1512	-69.528	-82.9568	-56.0992	11.4293	11.4293	13.6774	13.6774	11.3273	11.3273	13.4288	13.4288
0.194	0.194	-61.4249	-72.8556	-49.9943	-78.3904	-92.0698	-64.711	-57.5477	-68.8763	-46.2191	-69.5995	-83.0302	-56.1688	11.4307	11.4307	13.6794	13.6794	11.3286	11.3286	13.4307	13.4307
0.1941	0.1941	-61.4941	-72.9261	-50.062	-78.4619	-92.1434	-64.7805	-57.6168	-68.9468	-46.2869	-69.671	-83.1037	-56.2384	11.4321	11.4321	13.6815	13.6815	11.3299	11.3299	13.4326	13.4326
0.1942	0.1942	-61.5632	-72.9967	-50.1298	-78.5335	-92.217	-64.85	-57.6859	-69.0172	-46.3547	-69.7426	-83.1771	-56.308	11.4334	11.4334	13.6835	13.6835	11.3313	11.3313	13.4345	13.4345
0.1943	0.1943	-61.6324	-73.0672	-50.1975	-78.605	-92.2905	-64.9194	-57.7551	-69.0877	-46.4225	-69.8141	-83.2505	-56.3776	11.4348	11.4348	13.6856	13.6856	11.3326	11.3326	13.4365	13.4365
0.1944	0.1944	-61.7015	-73.1377	-50.2653	-78.6765	-92.3641	-64.9889	-57.8242	-69.1582	-46.4903	-69.8856	-83.324	-56.4472	11.4362	11.4362	13.6876	13.6876	11.3339	11.3339	13.4384	13.4384
0.1945	0.1945	-61.7707	-73.2083	-50.333	-78.748	-92.4377	-65.0584	-57.8934	-69.2287	-46.5581	-69.9571	-83.3975	-56.5168	11.4376	11.4376	13.6896	13.6896	11.3353	11.3353	13.4403	13.4403
0.1946	0.1946	-61.8398	-73.2788	-50.4008	-78.8196	-92.5113	-65.1279	-57.9625	-69.2991	-46.6259	-70.0287	-83.4709	-56.5864	11.439	11.439	13.6917	13.6917	11.3366	11.3366	13.4422	13.4422
0.1947	0.1947	-61.9089	-73.3494	-50.4685	-78.8911	-92.5848	-65.1974	-58.0317	-69.3696	-46.6937	-70.1002	-83.5444	-56.656	11.4404	11.4404	13.6937	13.6937	11.338	11.338	13.4442	13.4442
0.1948	0.1948	-61.9781	-73.4199	-50.5363	-78.9626	-92.6584	-65.2668	-58.1008	-69.4401	-46.7615	-70.1717	-83.6178	-56.7256	11.4418	11.4418	13.6958	13.6958	11.3393	11.3393	13.4461	13.4461
0.1949	0.1949	-62.0472	-73.4904	-50.604	-79.0341	-92.732	-65.3363	-58.1699	-69.5106	-46.8293	-70.2433	-83.6913	-56.7952	11.4432	11.4432	13.6978	13.6978	11.3406	11.3406	13.448	13.448
0.195	0.195	-62.1164	-73.561	-50.6717	-79.1057	-92.8056	-65.4058	-58.2391	-69.5811	-46.8971	-70.3148	-83.7647	-56.8648	11.4446	11.4446	13.6999	13.6999	11.342	11.342	13.4499	13.4499
0.1951	0.1951	-62.1855	-73.6315	-50.7395	-79.1772	-92.8791	-65.4753	-58.3082	-69.6515	-46.9649	-70.3863	-83.8382	-56.9344	11.446	11.446	13.7019	13.7019	11.3433	11.3433	13.4519	13.4519
0.1952	0.1952	-62.2546	-73.7021	-50.8072	-79.2487	-92.9527	-65.5447	-58.3774	-69.722	-47.0327	-70.4578	-83.9116	-57.004	11.4474	11.4474	13.704	13.704	11.3447	11.3447	13.4538	13.4538
0.1953	0.1953	-62.3238	-73.7726	-50.875	-79.3203	-93.0263	-65.6142	-58.4465	-69.7925	-47.1005	-70.5294	-83.9851	-57.0736	11.4488	11.4488	13.706	13.706	11.346	11.346	13.4557	13.4557
0.1954	0.1954	-62.3929	-73.8432	-50.9427	-79.3918	-93.0999	-65.6837	-58.5157	-69.863	-47.1683	-70.6009	-84.0586	-57.1432	11.4502	11.4502	13.7081	13.7081	11.3473	11.3473	13.4577	13.4577
0.1955	0.1955	-62.4621	-73.9137	-51.0105	-79.4633	-93.1735	-65.7531	-58.5848	-69.9335	-47.2361	-70.6724	-84.132	-57.2128	11.4516	11.4516	13.7102	13.7102	11.3487	11.3487	13.4596	13.4596
0.1956	0.1956	-62.5312	-73.9842	-51.0782	-79.5348	-93.247	-65.8226	-58.6539	-70.004	-47.3039	-70.7439	-84.2055	-57.2824	11.453	11.453	13.7122	13.7122	11.35	11.35	13.4615	13.4615
0.1957	0.1957	-62.6004	-74.0548	-51.1459	-79.6064	-93.3206	-65.8921	-58.7231	-70.0745	-47.3717	-70.8155	-84.2789	-57.352	11.4544	11.4544	13.7143	13.7143	11.3514	11.3514	13.4635	13.4635
0.1958	0.1958	-62.6695	-74.1253	-51.2137	-79.6779	-93.3942	-65.9616	-58.7922	-70.145	-47.4395	-70.887	-84.3524	-57.4216	11.4558	11.4558	13.7163	13.7163	11.3527	11.3527	13.4654	13.4654
0.1959	0.1959	-62.7386	-74.1959	-51.2814	-79.7494	-93.4678	-66.031	-58.8614	-70.2154	-47.5073	-70.9585	-84.4259	-57.4911	11.4572	11.4572	13.7184	13.7184	11.3541	11.3541	13.4674	13.4674
0.196	0.196	-62.8078	-74.2664	-51.3491	-79.8209	-93.5414	-66.1005	-58.9305	-70.2859	-47.5751	-71.03	-84.4993	-57.5607	11.4586	11.4586	13.7204	13.7204	11.3554	11.3554	13.4693	13.4693
0.1961	0.1961	-62.8769	-74.337	-51.4169	-79.8925	-93.615	-66.17	-58.9997	-70.3564	-47.6429	-71.1016	-84.5728	-57.6303	11.4601	11.4601	13.7225	13.7225	11.3568	11.3568	13.4712	13.4712
0.1962	0.1962	-62.9461	-74.4075	-51.4846	-79.964	-93.6886	-66.2394	-59.0688	-70.4269	-47.7107	-71.1731	-84.6463	-57.6999	11.4615	11.4615	13.7246	13.7246	11.3581	11.3581	13.4732	13.4732
0.1963	0.1963	-63.0152	-74.4781	-51.5523	-80.0355	-93.7621	-66.3089	-59.1379	-70.4974	-47.7785	-71.2446	-84.7197	-57.7695	11.4629	11.4629	13.7266	13.7266	11.3595	11.3595	13.4751	13.4751
0.1964	0.1964	-63.0844	-74.5486	-51.6201	-80.107	-93.8357	-66.3783	-59.2071	-70.5679	-47.8463	-71.3161	-84.7932	-57.8391	11.4643	11.4643	13.7287	13.7287	11.3608	11.3608	13.4771	13.4771
0.1965	0.1965	-63.1535	-74.6192	-51.6878	-80.1786	-93.9093	-66.4478	-59.2762	-70.6384	-47.9141	-71.3877	-84.8667	-57.9086	11.4657	11.4657	13.7308	13.7308	11.3622	11.3622	13.479	13.479
0.1966	0.1966	-63.2226	-74.6898	-51.7555	-80.2501	-93.9829	-66.5173	-59.3454	-70.7089	-47.9818	-71.4592	-84.9402	-57.9782	11.4671	11.4671	13.7328	13.7328	11.3635	11.3635	13.481	13.481
0.1967	0.1967	-63.2918	-74.7603	-51.8233	-80.3216	-94.0565	-66.5867	-59.4145	-70.7794	-48.0496	-71.5307	-85.0136	-58.0478	11.4685	11.4685	13.7349	13.7349	11.3649	11.3649	13.4829	13.4829
0.1968	0.1968	-63.3609	-74.8309	-51.891	-80.3931	-94.1301	-66.6562	-59.4837	-70.8499	-48.1174	-71.6022	-85.0871	-58.1174	11.4699	11.4699	13.737	13.737	11.3662	11.3662	13.4849	13.4849
0.1969	0.1969	-63.4301	-74.9014	-51.9587	-80.4647	-94.2037	-66.7256	-59.5528	-70.9204	-48.1852	-71.6738	-85.1606	-58.187	11.4713	11.4713	13.739	13.739	11.3676	11.3676	13.4868	13.4868
0.197	0.197	-63.4992	-74.972	-52.0265	-80.5362	-94.2773	-66.7951	-59.6219	-70.9909	-48.253	-71.7453	-85.2341	-58.2565	11.4728	11.4728	13.7411	13.7411	11.3689	11.3689	13.4888	13.4888
0.1971	0.1971	-63.5684	-75.0425	-52.0942	-80.6077	-94.3509	-66.8646	-59.6911	-71.0614	-48.3208	-71.8168	-85.3075	-58.3261	11.4742	11.4742	13.7432	13.7432	11.3703	11.3703	13.4907	13.4907
0.1972	0.1972	-63.6375	-75.1131	-52.1619	-80.6792	-94.4245	-66.934	-59.7602	-71.1319	-48.3886	-71.8883	-85.381	-58.3957	11.4756	11.4756	13.7452	13.7452	11.3717	11.3717	13.4927	13.4927
0.1973	0.1973	-63.7066	-75.1837	-52.2296	-80.7508	-94.4981	-67.0035	-59.8294	-71.2024	-48.4563	-71.9599	-85.4545	-58.4653	11.477	11.477	13.7473	13.7473	11.373	11.373	13.4946	13.4946
0.1974	0.1974	-63.7758	-75.2542	-52.2974	-80.8223	-94.5717	-67.0729	-59.8985	-71.2729	-48.5241	-72.0314	-85.528	-58.5348	11.4784	11.4784	13.7494	13.7494	11.3744	11.3744	13.4966	13.4966
0.1975	0.1975	-63.8449	-75.3248	-52.3651	-80.8938	-94.6453	-67.1424	-59.9677	-71.3434	-48.5919	-72.1029	-85.6014	-58.6044	11.4798	11.4798	13.7515	13.7515	11.3757	11.3757	13.4985	13.4985
0.1976	0.1976	-63.9141	-75.3953	-52.4328	-80.9654	-94.7189	-67.2118	-60.0368	-71.4139	-48.6597	-72.1745	-85.6749	-58.674	11.4813	11.4813	13.7535	13.7535	11.3771	11.3771	13.5005	13.5005
0.1977	0.1977	-63.9832	-75.4659	-52.5005	-81.0369	-94.7925	-67.2813	-60.1059	-71.4844	-48.7275	-72.246	-85.7484	-58.7435	11.4827	11.4827	13.7556	13.7556	11.3785	11.3785	13.5024	13.5024
0.1978	0.1978	-64.0524	-75.5365	-52.5683	-81.1084	-94.8661	-67.3507	-60.1751	-71.5549	-48.7953	-72.3175	-85.8219	-58.8131	11.4841	11.4841	13.7577	13.7577	11.3798	11.3798	13.5044	13.5044
0.1979	0.1979	-64.1215	-75.607	-52.636	-81.1799	-94.9397	-67.4202	-60.2442	-71.6254	-48.863	-72.389	-85.8954	-58.8827	11.4855	11.4855	13.7598	13.7598	11.3812	11.3812	13.5063	13.5063
0.198	0.198	-64.1906	-75.6776	-52.7037	-81.2515	-95.0133	-67.4896	-60.3134	-71.6959	-48.9308	-72.4606	-85.9689	-58.9522	11.4869	11.4869	13.7618	13.7618	11.3826	11.3826	13.5083	13.5083
0.1981	0.1981	-64.2598	-75.7482	-52.7714	-81.323	-95.0869	-67.5591	-60.3825	-71.7664	-48.9986	-72.5321	-86.0424	-59.0218	11.4884	11.4884	13.7639	13.7639	11.3839	11.3839	13.5103	13.5103
0.1982	0.1982	-64.3289	-75.8187	-52.8391	-81.3945	-95.1605	-67.6285	-60.4517	-71.8369	-49.0664	-72.6036	-86.1158	-59.0914	11.4898	11.4898	13.766	13.766	11.3853	11.3853	13.5122	13.5122
0.1983	0.1983	-64.3981	-75.8893	-52.9068	-81.466	-95.2341	-67.698	-60.5208	-71.9074	-49.1341	-72.6751	-86.1893	-59.1609	11.4912	11.4912	13.7681	13.7681	11.3866	11.3866	13.5142	13.5142
0.1984	0.1984	-64.4672	-75.9599	-52.9746	-81.5376	-95.3077	-67.7674	-60.5899	-71.978	-49.2019	-72.7467	-86.2628	-59.2305	11.4926	11.4926	13.7702	13.7702	11.388	11.388	13.5162	13.5162
0.1985	0.1985	-64.5364	-76.0304	-53.0423	-81.6091	-95.3813	-67.8368	-60.6591	-72.0485	-49.2697	-72.8182	-86.3363	-59.3001	11.4941	11.4941	13.7722	13.7722	11.3894	11.3894	13.5181	13.5181
0.1986	0.1986	-64.6055	-76.101	-53.11	-81.6806	-95.4549	-67.9063	-60.7282	-72.119	-49.3375	-72.8897	-86.4098	-59.3696	11.4955	11.4955	13.7743	13.7743	11.3908	11.3908	13.5201	13.5201
0.1987	0.1987	-64.6746	-76.1716	-53.1777	-81.7521	-95.5286	-67.9757	-60.7974	-72.1895	-49.4052	-72.9612	-86.4833	-59.4392	11.4969	11.4969	13.7764	13.7764	11.3921	11.3921	13.5221	13.5221
0.1988	0.1988	-64.7438	-76.2421	-53.2454	-81.8237	-95.6022	-68.0452	-60.8665	-72.26	-49.473	-73.0328	-86.5568	-59.5087	11.4984	11.4984	13.7785	13.7785	11.3935	11.3935	13.524	13.524
0.1989	0.1989	-64.8129	-76.3127	-53.3131	-81.8952	-95.6758	-68.1146	-60.9357	-72.3305	-49.5408	-73.1043	-86.6303	-59.5783	11.4998	11.4998	13.7806	13.7806	11.3949	11.3949	13.526	13.526
0.199	0.199	-64.8821	-76.3833	-53.3809	-81.9667	-95.7494	-68.184	-61.0048	-72.401	-49.6086	-73.1758	-86.7038	-59.6479	11.5012	11.5012	13.7827	13.7827	11.3962	11.3962	13.528	13.528
0.1991	0.1991	-64.9512	-76.4539	-53.4486	-82.0382	-95.823	-68.2535	-61.0739	-72.4715	-49.6763	-73.2473	-86.7773	-59.7174	11.5026	11.5026	13.7848	13.7848	11.3976	11.3976	13.5299	13.5299
0.1992	0.1992	-65.0204	-76.5244	-53.5163	-82.1098	-95.8966	-68.3229	-61.1431	-72.5421	-49.7441	-73.3189	-86.8508	-59.787	11.5041	11.5041	13.7869	13.7869	11.399	11.399	13.5319	13.5319
0.1993	0.1993	-65.0895	-76.595	-53.584	-82.1813	-95.9702	-68.3923	-61.2122	-72.6126	-49.8119	-73.3904	-86.9243	-59.8565	11.5055	11.5055	13.7889	13.7889	11.4004	11.4004	13.5339	13.5339
0.1994	0.1994	-65.1586	-76.6656	-53.6517	-82.2528	-96.0439	-68.4618	-61.2814	-72.6831	-49.8796	-73.4619	-86.9978	-59.9261	11.5069	11.5069	13.791	13.791	11.4017	11.4017	13.5358	13.5358
0.1995	0.1995	-65.2278	-76.7362	-53.7194	-82.3243	-96.1175	-68.5312	-61.3505	-72.7536	-49.9474	-73.5334	-87.0713	-59.9956	11.5084	11.5084	13.7931	13.7931	11.4031	11.4031	13.5378	13.5378
0.1996	0.1996	-65.2969	-76.8067	-53.7871	-82.3959	-96.1911	-68.6006	-61.4197	-72.8241	-50.0152	-73.605	-87.1448	-60.0652	11.5098	11.5098	13.7952	13.7952	11.4045	11.4045	13.5398	13.5398
0.1997	0.1997	-65.3661	-76.8773	-53.8548	-82.4674	-96.2647	-68.6701	-61.4888	-72.8947	-50.0829	-73.6765	-87.2183	-60.1347	11.5112	11.5112	13.7973	13.7973	11.4059	11.4059	13.5418	13.5418
0.1998	0.1998	-65.4352	-76.9479	-53.9225	-82.5389	-96.3383	-68.7395	-61.5579	-72.9652	-50.1507	-73.748	-87.2918	-60.2043	11.5127	11.5127	13.7994	13.7994	11.4072	11.4072	13.5437	13.5437
[truncated: 1,010 more rows]

## Sheet: Lower Pulp Volume
	Count	Column Labels
	Row Labels	15 - 19 Group	20 - 24 Group	25 - 29 Group	30 - 34 Group	35 - 39 Group	40 - 44 Group	45 - 49 Group	50 - 54 Group	55 - 59 Group	60 - 65 Group
	F	33	31	35	28	31	31	30	32	27	35
	M	27	32	35	32	34	24	34	33	29	27
	Mean	Column Labels
	Row Labels	15 - 19 Group	20 - 24 Group	25 - 29 Group	30 - 34 Group	35 - 39 Group	40 - 44 Group	45 - 49 Group	50 - 54 Group	55 - 59 Group	60 - 65 Group
	F	0.0426364	0.0350645	0.0304286	0.0307857	0.0303226	0.0278065	0.0253667	0.0244063	0.0231852	0.0225714
	M	0.0584815	0.0504063	0.0439714	0.0470313	0.0417941	0.0420833	0.0395882	0.0342424	0.0327241	0.0285556
	StdDev	Column Labels
	Row Labels	15 - 19 Group	20 - 24 Group	25 - 29 Group	30 - 34 Group	35 - 39 Group	40 - 44 Group	45 - 49 Group	50 - 54 Group	55 - 59 Group	60 - 65 Group
	F	0.0105499	0.0086446	0.00736959	0.00779533	0.00873837	0.00678439	0.00706855	0.00613745	0.00774118	0.00710545
	M	0.0137655	0.0113276	0.00962376	0.010228	0.00942524	0.0104753	0.0110347	0.0100593	0.0108657	0.00818692
	Error Bars	Column Labels
	Row Labels	15 - 19 Group	20 - 24 Group	25 - 29 Group	30 - 34 Group	35 - 39 Group	40 - 44 Group	45 - 49 Group	50 - 54 Group	55 - 59 Group	60 - 65 Group
	F	0.0206775	0.0169431	0.0144441	0.0152786	0.0171269	0.0132972	0.0138541	0.0120292	0.0151724	0.0139264
	M	0.02698	0.0222016	0.0188622	0.0200465	0.0184731	0.0205312	0.0216276	0.0197159	0.0212964	0.0160461
	Target Score	0.05	0.05	0.05	0.05	0.05	0.05	0.05	0.05	0.05	0.05
			Lower Pulp Volume Age Calculator
					Enter values into the highlighted yellow cells only. The target pulp volume is the value you wish to assess.
	Target Lower Pulp Volume (cm³)		0.05		The desired certainty will affect the size of the error bars around the means using a multiple of the standard deviation.
	Desired Certainty (%)		95		Assuming the original dataset was representative of the population, this calculator will assess how "extreme"
					an individual score would have been were it part of the sample population.
		Mean scores for each gender and group
	Sex	15 - 19	20 - 24	25 - 29	30 - 34	35 - 39	40 - 44	45 - 49	50 - 54	55 - 59	60 - 65
	Females	0.0426364	0.0350645	0.0304286	0.0307857	0.0303226	0.0278065	0.0253667	0.0244063	0.0231852	0.0225714
	Males	0.0584815	0.0504063	0.0439714	0.0470313	0.0417941	0.0420833	0.0395882	0.0342424	0.0327241	0.0285556
		Score is consistent with gender and group?
	Sex	15 - 19	20 - 24	25 - 29	30 - 34	35 - 39	40 - 44	45 - 49	50 - 54	55 - 59	60 - 65
	Females	TRUE	TRUE	FALSE	FALSE	FALSE	FALSE	FALSE	FALSE	FALSE	FALSE
	Males	TRUE	TRUE	TRUE	TRUE	TRUE	TRUE	TRUE	TRUE	TRUE	FALSE
